# Supplementary material for: Widespread Molecular Patterns Associated with Drug Sensitivity in Breast Cancer Cell Lines, with Implications for Human Tumors
Source: PLoS One. 2013 Dec 27;8(12):e71158. doi: 10.1371/journal.pone.0071158 (PMC3873899; doi:10.1371/journal.pone.0071158)
Supplement: Data S1 — Calculations for predictions of drug response in cell lines, based on RPPA data (used for Challenge submission). (XLSX) [file pone.0071158.s001.xlsx]

## Sheet: DREAM7_DrugSensitivity1_RPPA
in test set?		no	no	no	no	no	no	no	no	no	no	no	no	no	no	no	no	no	no	no	no	no	no	no	no	no	no	no	no	no	yes	yes	yes	yes	yes	yes	yes	yes	yes	yes	yes	yes	yes		13	29
Antibody_ID	FullyValidated	AU565	BT20	BT474	BT483	BT549	CAMA1	HCC1143	HCC1395	HCC1419	HCC1428	HCC1569	HCC1806	HCC1937	HCC1954	HCC202	HCC38	HCC70	HS578T	MCF10F	MCF12A	MCF7	MDAMB157	MDAMB231	MDAMB361	MDAMB415	MDAMB453	T47D	UACC812	ZR7530	184A1	184B5	600MPE	HCC2185	HCC3153	LY2	MCF10A	SKBR3	SUM1315MO2	SUM149PT	SUM159PT	SUM225CWN	ZR75B
EIF4EBP1	Yes	-2.17098	-0.174487	-0.601993	1.87327	1.29187	0.821712	-1.10407	-0.201784	-0.328239	0.256504	1.00402	-0.413644	-1.16829	-1.35734	0.559681	0.646197	-0.700346	-0.343854	-0.0324671	-0.788711	-0.278509	0.927416	0.164191	-0.0269122	-0.609072	0.946272	-0.130677	-0.142189	-1.21834	-0.514511	0.865465	0.189235	0.565157	-0.963066	0.503288	0.0993948	-0.433205	-0.472672	-0.615094	0.331034	1.0188	0.528268		-0.136433
EIF4EBP1-p37	Yes	-0.711503	0.0503021	-0.727637	1.86043	0.902826	1.1847	-0.517204	-0.509339	0.214603	0.920617	1.03583	-0.316257	-0.459859	-0.656913	0.976307	0.383408	-0.26483	0.0309621	-0.61614	-1.0201	-0.321489	0.828581	0.19932	-0.0372133	-0.420126	0.791132	-0.173993	-0.00484534	-1.6583	-0.602368	0.021478	-0.691073	0.887791	-0.023758	-0.173007	-0.121777	-0.00582996	-0.243263	-0.380744	0.137825	0.342864	0.481164		-0.0304856
EIF4EBP1-p65	No	-0.194758	0.297102	-1.17072	1.93295	0.624226	1.17483	-0.113209	-0.815038	-0.0265957	0.531993	0.842867	0.0142791	-0.00208241	-0.514579	0.91509	0.538946	-0.1006	-0.139886	-0.507245	-0.684415	-0.603764	0.511042	-0.0777605	0.274666	-0.219338	0.580131	-0.470382	-0.066284	-1.77029	-0.346251	-0.128969	-0.561238	0.528826	-0.477001	0.20163	-0.348074	-0.0665715	0.0480666	-0.321066	-0.0349872	0.444333	0.498162		-0.0664278
NCOA3	No	0.0648245	0.621607	1.25059	-0.390756	-0.360278	0.960994	-0.339479	-0.146439	-0.047645	-0.61373	-0.168941	1.35328	0.857756	1.09407	0.163813	-0.8035	-0.600105	-0.452775	-0.470932	-0.0484164	1.50221	0.051825	-0.26341	-0.969847	-0.176047	0.387834	-0.332918	-0.438184	-0.388889	0.0250262	0.26866	-0.153393	1.13204	-0.991314	1.07295	0.589574	0.697016	-0.770547	0.944206	0.0160325	-0.345708	0.143693		-0.0480307
AKT1,AKT2,AKT3	Yes	0.675827	-1.7105	0.774297	0.318281	-1.09627	-0.0889882	1.69021	-0.262137	0.408099	0.0817906	-0.562007	-0.789058	-0.707745	-1.27604	0.653326	-0.809794	-1.26923	-1.04171	-0.535847	-0.296671	0.717518	1.90709	0.308644	0.995472	0.470307	1.43415	0.204695	0.360488	0.93985	0.514092	-0.0416643	0.648638	-0.297999	-0.865673	0.81868	0.427778	0.4429	-0.060514	-0.225593	-1.57242	-0.210855	1.34655		0.143243
AKT1-p308,AKT2-p308,AKT3-p308	Yes	0.109369	1.88132	0.19009	-0.823498	1.37087	-0.74885	0.0586268	2.88496	0.305677	-1.11043	1.23555	0.236748	1.0453	1.50989	-0.18063	-0.603576	0.872275	1.20357	-1.26773	-1.02384	-1.38609	-1.21326	-1.24905	-1.27144	0.765142	-0.805321	0.173767	-1.72233	-1.39053	-1.0076	0.0307327	-0.994399	0.792431	3.4065	-1.01281	-1.08862	0.347552	-1.11364	1.7105	0.693816	0.963363	1.22189		0.0839979
AKT1-p473,AKT2-p473,AKT3-p473	Yes	-0.809141	1.97279	1.55921	-2.24786	1.80468	0.41237	0.334237	2.97899	1.00106	-3.91046	1.80843	-1.51013	1.21546	2.25132	0.73753	-0.530418	1.10784	1.93562	0.481198	-1.19282	-1.31653	-2.05892	-3.12969	-0.940368	1.8852	-0.901061	0.180169	-0.925502	-0.629349	0.375858	1.38686	-2.06361	1.65278	3.06342	-1.01907	-1.6973	-0.236139	-3.3216	2.80009	0.641431	1.48374	1.76694		0.394114
PRKAA1	No	-0.602521	-0.0144865	0.368074	-0.275522	-0.383231	0.0801562	-0.500192	-0.753955	-0.126419	-0.17596	-0.154025	0.0862173	0.0919265	-0.21869	0.557067	0.119379	-0.433183	-0.00926617	0.37051	-0.0792963	-0.440229	0.300319	-0.0361536	-0.187303	0.567038	-0.325705	0.652856	-0.14334	1.04575	-0.859534	0.0134331	0.199899	0.805319	0.478165	-0.275635	0.251804	0.159896	-0.936962	0.263686	-0.734035	-0.00797869	0.0517834		-0.0118764
PRKAA1-p	Yes	-0.74185	-1.01957	0.861602	-0.665981	-0.592573	-0.387425	0.640945	0.0319967	-0.499008	-0.21685	0.048931	-0.301136	-0.269306	-0.562244	1.4041	0.345462	-0.766053	-0.286147	-1.02135	0.127139	0.850932	1.36086	-0.373955	0.669426	-0.116478	-0.612515	0.666376	0.68574	0.300036	-0.448718	0.014486	-0.567515	0.157946	1.18392	0.442027	0.365007	-0.565724	-0.474376	-0.698019	-0.289817	-0.628082	0.175388		-0.243078
CTNNB1	Yes	-3.9169	1.18726	0.564035	-0.527566	0.712315	-1.77808	0.920455	0.329068	0.126469	-0.437722	0.357027	1.34686	0.776962	1.02687	0.538493	1.51144	0.882364	0.124186	0.712465	-0.502736	-0.271043	0.0172515	-1.12626	0.846983	-0.106025	-3.9073	0.430123	-0.377789	-2.75109	1.32101	0.952219	1.22219	-3.72651	0.837081	0.443345	0.558655	-3.77946	0.273269	1.46169	0.251566	2.23515	0.7886		0.436734
BAD	No	0.0967737	-0.871333	2.17838	0.388126	-0.218002	-0.469268	-0.414708	0.132885	1.3832	0.637396	-0.941485	0.403778	-0.388294	-0.695012	0.801711	-0.386567	-0.844252	-0.174289	-0.833152	-0.974323	-0.0113024	0.139285	0.103292	0.47694	0.399177	0.296258	0.690533	-0.0489563	0.472963	-0.357709	1.03757	1.02221	0.560744	0.0790491	0.0191142	0.203273	0.849204	-0.858522	0.0584341	-0.481988	0.232615	-0.0437763		0.0879114
BCL2	Yes	0.0561369	-0.187087	1.26682	-1.6471	0.988703	-0.089	-0.230466	-0.344023	-1.03572	2.10894	-0.120992	-0.833953	-0.135352	-0.606039	-0.252146	0.448108	-0.330426	-0.5349	-0.192543	-0.486946	1.51629	-0.319555	-0.327498	0.193137	-0.261168	-0.118219	-0.281967	-1.08967	0.592588	-1.12005	-0.505632	-0.217056	0.0150475	0.536096	-0.451015	0.638857	1.02131	-0.358107	-0.708928	-0.0842573	-0.62902	1.91486		-0.223761
BRCA1	No	-0.225974	0.222133	0.114121	-0.633516	-0.238264	0.243806	0.0110873	-1.09567	-1.20386	0.394209	1.1884	0.928934	-1.08053	-0.0443485	-0.453547	-0.285954	0.880803	-1.35087	0.209657	-0.266321	-0.203739	-1.0648	0.600094	0.32091	0.0675864	-0.68884	0.328705	-0.219386	-1.30524	-0.113756	0.17486	0.95638	1.12222	-0.396623	0.345294	0.0722746	-0.07383	-1.00306	-1.33902	1.08994	-0.296069	0.445659		-0.0590893
CAV1	Yes	-3.49109	1.44969	-4.90718	-3.4855	3.75352	-4.37876	4.61725	4.87126	-3.41196	-3.84694	-4.25943	5.39502	3.97821	0.275584	-4.05987	4.75844	0.17552	4.80924	4.96995	4.50281	-4.6879	3.01403	5.28759	-4.05622	-3.44045	-4.11323	-4.34837	-4.64321	-3.97616	8.21105	5.54765	-4.18266	-2.26172	0.180038	-1.78247	4.99447	-3.1396	4.94636	5.05735	4.88931	-3.5076	-4.45		-0.803476
CCNB1	Yes	-1.0988	1.17107	-1.02284	-0.989826	0.875927	-0.257939	-0.489422	-1.43974	-1.46766	-1.83813	1.94807	0.907706	0.208176	1.25636	-1.36892	-0.686031	0.149182	-0.611308	1.6349	1.60461	-0.0239728	-1.98888	1.39086	-1.34331	-1.26712	-0.0257683	-0.822009	-0.280048	-2.01594	-0.664629	0.695306	0.305394	-0.0790071	-0.565078	0.661641	1.23051	-0.489697	-0.0400804	0.184107	2.42551	-1.09089	0.403321		-0.168473
CCND1	Yes	-0.540841	-0.817082	0.500377	1.20929	-1.18532	0.494546	2.49196	0.672309	1.25675	-0.289716	-2.79488	-0.0597184	1.31274	2.2663	-1.84876	-0.91956	-0.595546	-0.178634	0.059319	0.168553	1.44446	-0.784477	0.839611	0.734445	2.48529	1.73399	-0.748368	-0.00859039	1.42168	0.0231293	-1.09852	1.15063	0.569941	-1.17544	1.1536	-1.15109	0.116028	-1.82671	-1.76172	-0.363892	-0.365034	2.47875		0.0412241
CCNE2	No	-0.540836	0.0212678	0.33828	-0.0857746	-0.12649	0.0146594	0.0654282	-0.0213196	0.243241	-0.285901	-0.195438	0.0379567	-0.161022	0.435784	-0.198286	-0.0855845	0.39592	-0.321284	0.537746	0.297917	0.641462	-0.205591	-0.16473	0.502596	0.632606	0.419975	0.00540085	-0.185787	0.407834	-0.3191	0.134979	0.333294	-0.279859	-0.614242	0.894814	-0.287019	-0.19639	-0.272213	0.292358	-0.405922	-0.031468	0.0919246		-0.00795936
PECAM1	Yes	0.435408	-0.605499	0.612893	0.0646849	-0.840839	1.18551	-0.672223	-0.724797	0.526824	0.366371	0.216115	0.102442	0.984421	-0.0475421	0.713312	-0.231117	-0.751839	0.0872857	-0.593425	0.277692	-0.167855	0.189338	-0.0275693	-0.237235	0.49714	0.449243	0.0222599	-0.876405	0.41354	-0.360976	-0.0516243	0.183689	-0.503827	0.169907	0.176935	-1.28807	1.32856	-0.374385	-0.174292	-0.554006	1.00619	-1.16264		0.0434724
CDK2	No	-0.0449225	-0.0979593	0.165947	0.245336	-0.621271	0.572473	-0.0419905	-0.443583	0.244627	0.141824	-0.214003	0.237099	0.432144	-0.365414	0.276008	-0.0783702	0.0107892	-0.184372	-0.0836917	-0.446905	-0.152794	0.222737	0.1887	0.112342	0.113816	0.229346	0.274425	-0.0795204	-0.344554	-0.654162	0.0403682	0.0730435	0.918574	0.510123	0.583985	-0.196014	0.128327	-0.74756	0.297947	-0.556171	-0.184729	0.129636		0.0567059
CDK4	No	-0.611738	-0.225458	0.314509	-0.436549	1.26496	0.198169	-0.249121	0.116512	-0.269671	0.440898	1.09753	0.558655	0.200736	0.546022	-0.135135	-0.245606	0.221826	-1.0984	-0.373606	-0.460436	0.988164	-1.11288	0.399638	0.463179	0.447639	0.985007	0.390318	0.45341	-0.41244	-1.07905	-0.278436	-0.0703381	-0.0476028	0.448581	0.772657	-1.11615	0.342078	-1.32497	0.495861	0.413869	-1.45487	0.290077		0.199453
JUN	Yes	-0.665183	0.220188	-2.13673	-0.847733	2.75883	-1.36641	1.65124	1.71034	-2.32256	-1.87765	-1.28017	0.0929423	1.04625	0.471945	-1.45242	-2.11294	-0.113311	3.94788	-1.44801	1.323	-2.10783	1.8166	2.53686	-2.38986	-1.16171	-2.14159	0.617896	-0.907463	-1.93187	0.782828	1.86564	0.459478	-0.490548	1.37767	-1.46571	0.307252	-0.454867	2.16374	-0.17022	1.87104	-0.421325	-2.29273		-0.295773
JUN-p73	No	-0.389023	-0.273428	-0.769725	-0.0880178	0.482021	0.206438	0.464753	0.508025	0.0669721	-1.98998	0.113208	-0.25149	1.09136	0.171948	-0.157926	-1.12015	-0.269062	1.60094	-0.859322	0.652239	-0.979934	1.32628	1.6011	-0.627201	-0.8843	-0.700701	0.00368439	-0.298248	-0.511026	-0.221578	0.303115	0.182338	0.00376966	0.687503	-0.596012	-0.542508	0.648208	0.0568848	0.327139	0.666776	-0.01289	-0.676321		-0.00460283
KIT	No	-0.383655	0.10831	-0.287286	-0.125369	-0.671578	-0.263506	1.73248	-0.415877	-1.08489	-1.23919	-0.32357	0.097802	0.108751	-0.747043	-0.52834	-0.58504	0.559298	-1.02962	0.263074	0.475602	-0.553122	3.84196	-0.68141	-0.43776	0.590178	-0.769388	-0.37182	-0.601444	-0.380884	-0.974304	-0.227808	0.034525	0.070478	0.534279	-0.973112	0.532638	0.428339	-0.453884	-0.340158	-0.4573	-0.174685	-0.344256		-0.342207
CASP7	Yes	0.630909	0.0315916	0.0216537	-0.0183694	0.104365	0.467967	-0.430041	-0.461654	0.4034	-0.348746	-0.34128	-0.404638	-0.170484	0.00440733	0.307113	-0.25483	0.560781	0.242482	0.568866	-0.00592933	-0.293958	0.0319017	-0.371558	0.262372	0.438912	0.0773091	-0.069915	-0.663351	0.254201	-0.515511	-0.198817	-0.143525	0.195073	0.0165276	-0.374274	0.658003	0.588264	-0.524133	-0.178554	-0.0350616	-0.0317468	0.290415		-0.000761001
PARP1	No	-0.414925	0.85429	-0.159484	-0.486612	-0.300166	-0.340512	0.5663	0.683433	-0.465225	-0.507604	0.393581	-0.502166	0.287317	0.132367	-0.852363	-0.16171	0.189218	-0.372736	0.329617	-0.459857	-0.0872753	-0.49284	0.0547475	0.594146	0.770835	-1.0473	-0.714155	0.216025	-0.198652	0.841287	0.869186	-0.198768	-0.599514	0.299591	-0.112798	-0.192929	0.361998	1.57703	1.13681	0.0125473	0.0736245	-0.207094		-0.100037
MYC	No	0.798215	-0.298598	-0.994492	-1.00861	-0.116123	-0.831203	-0.291632	1.07879	-1.67893	-1.36345	1.0043	1.85583	0.965071	-0.388487	-1.20956	-0.975606	-0.178896	-0.130326	-0.00737383	1.57788	-0.395437	-0.0122739	1.18916	-1.24713	-0.859895	-0.809923	-0.305834	-1.01764	-1.20301	-1.69474	0.455	-0.7211	0.340975	0.571866	-0.551492	1.52807	0.843473	-0.410582	1.44337	1.38797	-0.910349	-0.0764385		-0.295115
COL5	No	-2.09353	0.703789	-2.11532	1.25144	6.8257	2.4684	-0.614333	4.58224	-1.43191	-1.71146	-0.999051	1.14131	1.44194	3.11342	-1.24254	3.25686	-1.12816	4.56463	-2.085	0.703109	-1.00067	4.92828	-1.07876	-0.803172	0.488458	-1.69952	-1.45328	-1.6914	-1.43907	-2.55392	-1.93875	-0.582303	2.33514	0.39055	-1.2325	-1.88048	-0.706594	0.828644	0.365257	4.02312	-0.604856	-1.46918		-0.660464
COL6A1	Yes	-0.797179	-0.101565	-0.155514	-0.104968	-0.825687	-0.253249	0.0140453	0.92969	-0.437535	0.249042	0.219678	0.596183	-0.0348309	-0.146081	0.207732	0.679997	0.308412	1.40645	-0.459967	-0.00921815	-0.245773	2.4646	-1.1272	0.0148755	0.00463644	-0.202511	-0.0880628	-0.679908	-0.0211979	0.755164	0.478437	-0.0804554	-0.498798	-0.33892	0.0524454	-0.534014	0.049122	-0.0783342	0.66808	-0.243741	-0.156358	-0.292473		-0.0793948
CDH1	Yes	-2.06274	0.990431	1.22742	1.25314	-3.07642	0.301519	0.683948	-2.96038	0.834998	1.84643	1.17977	1.14059	2.15395	1.70804	2.16967	-2.8724	1.53098	-2.23204	0.745556	0.311441	0.854743	-1.44198	-1.51895	1.8242	2.67778	-1.91797	1.2916	0.804392	-1.78674	1.68051	0.620214	1.92374	-0.516896	-0.638032	1.31228	-0.837554	-1.79393	-2.04259	2.16126	-3.24018	2.76775	0.683317		0.774974
EGFR	Yes	-0.450737	2.19088	1.52264	-1.28295	-0.114655	-0.85646	0.0494232	-0.182852	-0.72896	-1.53974	-0.758615	0.597663	0.0101032	0.838819	0.216841	-0.207069	0.709344	-0.185063	0.464178	0.359371	-0.939988	-0.679183	0.283572	0.0651171	-0.408667	-0.490786	-1.01812	-0.236636	3.18068	1.1077	1.06459	-0.381058	-0.299843	-0.944436	-0.295698	0.114684	0.120566	-1.1109	0.648627	-0.274422	0.847989	-1.25527		-0.183958
EGFR-p1068	Yes	0.469875	0.659985	-1.31563	-0.27935	-0.556265	-0.238312	-0.116118	-0.14895	-1.68701	1.36449	0.518043	-0.360744	0.479865	-0.245947	-0.560297	-0.339561	-0.5968	-0.474137	0.576502	1.03164	-1.0357	-0.312703	0.0572127	-0.240382	-0.0246097	-0.661436	-0.0623419	-0.484748	0.226639	0.427874	0.418557	1.56584	0.609898	0.322923	-0.251709	1.03045	0.835692	0.0787036	0.579875	0.197284	-0.0938743	0.203213		-0.0434758
EGFR-p992	No	2.91067	0.182242	0.60359	-0.720504	-1.40994	0.014399	-0.880695	-0.741511	3.14465	-2.76e-05	-0.0429127	-0.749473	0.547616	0.496141	0.501162	-1.45117	-0.619762	-0.671174	-0.220984	-0.161315	-1.51754	-0.855474	-0.104983	0.727992	-0.38327	0.313523	-0.623916	0.979512	3.22556	-0.117453	-0.277564	-0.380995	0.909589	-1.02612	-0.683695	-0.271091	1.73901	-1.36096	0.094594	-1.79519	2.35612	-0.984357		-0.19115
ESR1	Yes	-1.35633	-1.05167	2.81151	4.54662	-1.35137	3.7978	-1.76241	-1.79402	1.54578	5.00307	-1.42008	-0.533773	-0.651505	-1.07397	-0.963328	-1.70604	-0.881603	-1.45271	-0.958072	-1.0296	5.25651	-1.39831	-2.06253	3.59288	2.69188	-1.97847	4.50079	3.01219	2.11071	-1.84788	-1.59453	2.71774	-0.485078	-1.42898	4.00142	-1.30822	-0.719038	-1.42876	-1.26327	-2.07077	-1.25638	4.6047		-0.996465
MAPK1	Yes	-0.396695	-0.0646729	-0.0302074	0.511849	-0.775129	0.250076	0.651176	-0.513281	0.0868867	-0.671273	0.0758606	0.432857	0.307953	1.02399	-0.292524	0.827556	0.660727	-0.257418	0.0245117	-0.616994	-0.443869	-0.192736	0.00818283	0.160466	0.347721	0.0163336	-0.468368	-0.138937	0.452238	0.585407	0.293825	0.389112	0.535968	0.538137	-0.389381	-0.302918	0.256044	-0.196225	0.00763508	-0.293748	0.0907728	0.337812		0.0501862
GSK3A,GSKB	Yes	-0.602812	0.260239	0.460761	0.199118	-0.386125	0.478303	-0.248728	-0.242822	0.806215	0.895195	0.0743208	-0.0404792	-0.00712525	-0.0562394	0.120177	-0.0588825	0.107738	-0.104106	-0.419913	-0.276362	0.112798	-0.204173	-0.277191	0.108178	0.129202	0.397726	-0.251132	-0.173692	0.311008	-0.433986	0.141749	0.19746	1.11265	0.608462	0.23944	-0.31888	0.154611	-1.19805	0.116662	-0.364577	0.351493	0.104462		0.1061
GSK3A-p21.9,GSK3B-p21.9	Yes	-0.647558	1.39836	0.476393	-0.0388133	-0.30719	1.44659	0.611766	-0.132737	0.958364	0.582232	0.309973	0.698717	1.69464	0.240995	0.50345	-1.33695	0.139241	-0.126535	-1.40975	-0.0705243	-0.716919	0.469993	-1.1652	0.324121	-0.0995066	-1.25229	-0.208979	-0.767805	-0.681942	0.788585	0.645086	-0.730799	0.757894	0.720365	-0.103796	-1.03205	-0.652993	-0.882199	0.685213	-0.515365	0.203552	-0.673052		-0.0546688
IGF1R	Yes	-0.529335	1.09395	-0.304826	1.72438	0.388435	-1.49213	-0.149291	-1.20796	-0.474586	0.255328	1.18787	-0.140374	-0.828049	-0.194047	-0.94182	0.482699	-0.0962168	-3.29476	0.661559	0.266022	1.18866	-1.4487	0.096671	0.852903	-0.501347	-1.10593	0.295969	1.27376	-1.41184	0.385984	1.31451	1.61495	-0.888197	0.594246	0.590046	0.933321	2.82449	-2.60629	-0.649439	-0.699373	-0.60145	0.183422		0.000227094
MAPK8	Yes	-0.479064	0.352396	0.253468	-0.842479	-0.38544	0.0384461	-0.511047	0.138099	0.27167	0.0792635	0.296585	-0.119166	-0.281912	0.117254	-0.644723	0.228854	0.240883	-0.701602	0.400033	-0.18056	0.093255	-1.06788	0.241808	0.0372343	-0.509321	0.215595	0.306128	-0.557482	0.548257	-0.73817	0.87502	0.645744	0.36358	0.360809	0.345412	0.233099	0.247267	0.494821	0.00268781	0.164553	0.417571	-0.0590788		0.151326
MAPK8-p183.185	Yes	0.0586781	-0.101937	-0.324885	0.599702	-0.376491	0.0569949	-0.089402	0.218763	-0.264067	0.0205021	-0.0230002	-0.111655	0.321197	0.0860959	0.0556596	-0.215395	0.174	0.150311	0.242681	0.0215802	-0.14039	0.510079	-0.0468825	0.098862	0.180185	-0.05247	-0.175155	-0.148109	-0.065206	-0.690101	-0.277821	0.188024	0.547201	0.567476	0.439196	-0.0670779	0.38093	-0.409529	0.238541	-0.322205	0.151105	0.0120549		0.0210412
MAPK1,MAPK3	Yes	1.18831	2.46309	-1.30696	-0.159047	-0.678725	-2.20961	-1.02892	0.217082	1.35559	-2.01395	-1.50579	-0.644462	0.737844	0.79096	-1.00379	0.696159	-0.921463	0.266712	1.40913	1.33958	-2.18449	0.696619	3.90676	-2.16443	-1.39591	-0.534239	-1.08157	0.399734	2.59722	-0.345587	-0.533994	2.42655	-0.965373	0.228923	-0.911204	1.3166	-0.581001	-0.24974	-0.52672	-0.642885	-0.265346	-3.03293		-0.436153
MAP2K1	Yes	-1.16964	1.73905	-0.818454	-0.741467	-0.890162	0.240933	0.678386	-0.152193	-0.555078	-0.866322	-1.10321	-0.355149	0.863593	0.912128	-0.401493	-0.586885	1.41057	-1.23107	1.11261	0.405197	-0.179314	-0.895952	0.318645	0.488158	-0.0469622	0.321048	-0.865456	-0.165591	-0.449577	1.01906	1.44539	-0.704953	-0.684036	-1.03035	0.208308	0.809248	-0.891018	0.571596	-0.292132	0.27608	-0.00418539	0.610233		-0.158892
FRAP1	Yes	0.371604	0.501928	-0.761273	0.0216188	-0.908636	0.0539973	0.0354949	0.361242	0.466258	0.262832	-0.2658	0.675052	0.361672	0.453049	0.318004	-0.0153479	0.537422	-0.702574	-0.906434	-0.0520692	-0.302815	0.911264	-0.445379	-0.335058	0.179399	-0.36484	-0.0401352	-0.26087	0.0465125	0.274907	0.404226	0.218706	0.699959	-0.515766	0.192657	-0.532566	0.12926	-0.00334048	0.252305	-0.323974	0.387054	0.0947042		0.0743507
FRAP1-p	No	-0.0727316	0.585081	-0.532772	-0.579336	-0.286458	0.220158	0.183427	0.578937	0.280073	0.013644	0.308277	0.0238124	0.755088	0.511976	0.599369	-0.407552	0.238142	0.149915	-0.735929	-0.695706	-0.484932	0.44225	-0.198425	-0.326916	0.22893	-0.271745	0.202868	-0.556762	-0.440404	-0.21252	-0.349737	0.477463	1.03721	0.124064	0.102869	0.0886538	0.219078	-0.0523156	0.184548	0.0143507	-0.166861	0.372674		0.0957614
PIK3CA	Yes	0.15803	-0.0654903	-0.288909	-0.251961	-0.768145	0.256767	-0.292061	0.304719	0.0790641	0.402674	0.0507667	0.339975	0.0330558	-0.214902	0.0600263	-0.236165	0.344426	-0.0257688	0.110544	0.195055	-0.385891	-0.0693716	-0.0858788	-0.102536	0.346183	0.195905	0.339038	-0.432619	0.314161	-0.537192	0.47307	0.106901	1.33502	0.153856	0.408783	0.432681	0.368722	-0.469475	0.00343519	-0.284533	0.3312	-0.152606		0.0695452
CDKN1A	Yes	-0.733043	0.0845335	-0.0766658	0.0315502	-0.621127	-0.794751	-0.293088	0.162297	-0.174789	0.0601606	0.113707	0.828454	-0.152397	0.589875	-0.963589	0.423871	-0.0832673	-0.603787	0.433273	0.460128	0.538849	-1.04225	0.836106	-0.149435	0.0277019	0.0879248	0.0462027	-0.334608	-0.797465	0.264889	0.76164	0.125538	-0.58138	0.455188	0.26239	0.253516	-0.731567	-0.619991	0.315657	0.217854	-0.154219	0.908194		0.0531817
CDKN1B	No	0.32844	0.159472	-0.316427	-0.089494	-0.148218	0.362605	-0.0973122	-0.45823	0.473952	0.136215	0.0971002	-0.0476746	-0.0642452	-0.109432	0.297136	-0.236938	-0.0844815	-0.0995878	2.09766	1.4102	-0.342364	-0.388244	0.212361	-0.0103336	0.429832	-0.149233	-0.462629	-0.0102476	-0.337426	-0.264481	-0.304221	0.116698	0.157544	-0.311221	-0.13349	1.66864	0.384084	-0.522198	0.317603	-0.639179	-0.311342	-0.101761		-0.0869878
MAPK14	Yes	-0.588564	0.262172	-0.826207	1.08286	-1.57892	-0.116464	-0.488887	-0.448938	0.49278	1.22099	-0.086686	0.372428	0.0869335	0.403091	-0.217582	-0.546659	0.52659	-0.947335	0.0629491	-0.163208	-0.224479	-0.292838	0.54151	0.457225	0.748784	0.172304	-0.662241	0.468795	0.760546	-0.589198	0.150624	0.26089	0.778116	0.284906	0.264005	-0.334742	-0.211615	-0.0438984	0.584067	-0.364896	0.00371764	-0.709523		0.0333334
MAPK14-p	Yes	-0.522838	0.22711	-1.09849	-0.240971	0.269713	-0.245794	0.493743	-0.424869	-0.760354	-0.528416	0.475908	0.645967	1.20864	0.443048	0.15783	-0.125396	-0.0766115	0.743678	0.0784257	-0.180545	-0.696614	0.24383	0.525942	-0.237141	0.225156	-0.0410736	-0.333477	-0.340707	0.154227	-0.15212	-0.0220874	0.309757	0.631888	1.06504	-0.462973	-0.161831	0.0789274	-0.42335	0.291578	0.132971	-0.534126	-0.53134		-0.0315805
TP53	Yes	-0.447352	1.46562	-0.0879415	-1.02106	2.34354	0.907504	6.02394	0.94806	-2.3872	-3.2245	-2.0604	-0.87946	-1.86038	0.838663	-3.1242	4.32345	4.45073	-0.829684	-1.65065	-0.409561	-1.15955	-3.32588	4.07021	-1.72575	-0.112708	-1.50761	1.74604	-1.44073	-1.65697	-1.4791	-0.345703	-1.99114	1.48654	-2.17199	-0.76812	-1.56743	1.14738	0.772966	4.248	-0.89169	2.59341	-1.84274		-0.798902
TP53-p	No	-0.484425	0.935527	-1.07823	-0.186282	0.897912	0.58866	3.97332	-0.263895	-0.842668	-0.47269	-0.258524	-1.14034	-0.279	-1.26258	-0.244781	2.68476	2.59215	-0.614752	0.0276962	0.162145	-0.569049	-0.0170124	2.47937	-0.765756	-0.986105	-0.562661	1.29623	-1.24863	-0.0732643	-0.582297	-0.439232	-0.321452	0.349037	-0.367733	-0.803103	0.380394	-0.178888	-1.21672	0.953693	-0.989129	-0.663747	-0.173729		-0.271448
RPS6KB1	Yes	-0.633492	-1.47835	2.44921	0.6134	-1.85984	-0.00455734	-1.23482	-1.58198	-0.808045	0.482121	-0.773978	0.0400344	-1.34071	-0.850196	0.0708154	0.093968	-1.19136	-1.64483	-0.654803	0.0515512	5.20893	1.02911	-1.00827	1.84298	-0.80176	0.775204	-0.348785	0.269858	0.431514	-0.117963	-0.0955154	0.748207	-0.60772	-0.339837	4.61018	-0.260039	-1.18189	0.462446	-0.670238	-0.471185	-0.964766	1.34404		-0.299938
RPS6KB1-p389	Yes	0.614302	-0.13534	0.377261	0.236074	-0.968455	0.273144	-0.372884	-0.621507	0.17516	0.484411	0.265782	-0.687838	0.843033	0.555208	1.16199	-0.377219	-0.552468	0.299136	-0.552281	-0.549968	1.55768	1.3382	0.692541	0.836415	0.839695	0.68926	-0.732005	0.35933	0.516048	0.270375	-1.81979	0.155859	0.792347	0.190444	1.89965	-0.935788	0.648544	-0.924431	-0.324725	-0.972796	-1.80778	-0.0589587		0.250928
MYC-p	No	0.389692	-0.0486095	-0.261202	0.445167	0.0245534	-0.345383	0.339305	-0.445629	-0.329984	-0.375075	0.0353037	1.03614	0.212968	-0.280145	-0.168429	-0.650424	-0.187873	-0.277124	-0.245579	0.633287	-0.388284	-0.52054	0.561333	-0.61015	-0.832718	-0.0221846	-0.351998	-0.170076	-0.818807	-0.475414	0.00910849	0.847347	-0.322773	0.0401955	0.0319045	0.455888	0.585087	-0.0269651	0.151366	0.677654	-0.178393	-0.0903634		-0.129396
PCNA	No	-0.493862	-0.712392	0.896402	-0.70397	-0.77872	-0.382404	-0.621107	-0.888714	0.360718	-0.0270567	1.63496	-0.413466	3.31518	0.8409	-0.211167	-0.16856	0.17521	-0.690538	-0.783775	-0.742242	-0.247187	-0.429767	1.16294	-1.61753	0.894466	1.37223	0.163668	-1.17109	-1.0989	0.696154	0.593069	-1.24344	2.50583	-0.204935	-1.17583	-0.450407	0.0233385	-1.26998	1.94545	-0.258033	-1.12617	-0.249159		-0.253596
PDK1	Yes	0.464399	0.25843	0.477772	1.21092	-0.940337	0.525508	-1.13473	-0.477187	0.715409	0.3215	0.0367088	-0.112892	-0.52419	-0.245036	0.278718	-0.0535907	0.553102	-0.957447	-0.418547	-0.450459	0.26341	-0.736541	-0.19654	0.666152	0.0329154	0.243499	0.14661	0.539769	0.488765	-0.274207	-0.184243	0.231455	0.441355	-0.87644	0.787233	-0.7339	0.462402	-0.785585	0.704165	-0.626064	0.964427	0.264423		0.189032
PDK1-p241	Yes	0.171273	0.156335	0.0734208	0.653965	-1.08589	1.02815	-1.16433	-0.461192	0.921739	1.01905	0.197773	0.0925351	-0.0923781	0.0327939	0.631229	-0.383549	0.416432	-1.14276	-0.503672	-0.907036	0.101965	-0.170107	-0.16276	0.176145	0.303852	0.265927	0.185266	0.431774	0.406528	-0.243864	-0.125977	0.254409	0.770056	-0.512575	0.683072	-0.634855	0.483964	-0.635489	0.824205	-0.88857	0.461593	0.4531		0.163804
PRKCA-p657	Yes	0.768124	0.0491289	-0.539877	-3.07325	1.59089	-2.71279	0.511617	1.59667	-3.1888	-2.75938	-1.6237	0.9857	-0.0671468	1.36413	-3.59968	3.59514	-2.73083	1.54998	-0.22271	-0.176125	-0.868879	3.53354	2.40687	-0.756733	1.07124	-3.23517	-2.26689	-0.831324	-0.575976	0.626214	-1.09133	-1.65563	0.192405	0.536286	0.404549	-0.969776	0.727157	3.50711	-1.74071	2.68716	-0.214635	-0.896086		-0.19538
PRKCA	Yes	0.13984	0.161201	-0.253215	-1.51151	1.57917	-2.41684	0.231776	1.22823	-3.05566	-2.91414	-1.4211	0.623592	-0.0902837	0.740552	-3.50924	3.43923	-2.76275	1.68679	-0.0885381	0.0260918	-0.326078	3.74807	2.27425	-1.04648	0.786677	-3.06848	-0.873806	-0.948878	-0.605166	0.251407	0.276481	-2.08404	-0.484873	1.0366	0.38548	-0.567508	0.511333	3.03687	-1.96478	2.42008	-0.902027	-0.228222		-0.0894109
PGR	Yes	0.00767475	-0.151211	3.75239	3.33964	-0.261297	3.12476	-0.883138	-1.0569	-1.68315	3.81592	-0.444006	-0.709359	-0.713837	-0.0381263	-0.774133	-2.01527	-0.42892	-0.71136	-0.57144	-0.408252	-0.197639	-0.0496701	-1.23728	3.37965	0.0873192	-0.586008	7.2917	6.88729	-0.593435	-1.02826	-0.769381	-0.22867	-0.56915	-0.626032	-0.470002	-0.992336	0.0281693	-1.43663	-0.425788	-0.842308	-0.842344	-0.311103		-0.457004
PTEN	Yes	0.732432	-0.54517	2.0738	1.02733	-4.29116	0.12467	1.46637	-4.17511	1.15207	1.82534	-0.358559	1.55976	-4.18607	0.681099	1.78576	-4.08713	-3.91452	0.663015	0.905333	1.06391	1.81831	0.878619	0.84728	1.78458	-1.56937	1.39808	1.22991	1.38628	1.99102	1.46076	0.611811	0.898739	0.230863	-3.66345	1.24846	0.366845	0.262287	0.417007	-4.16102	0.510649	1.86471	1.66979		0.86295
RAB25	Yes	0.375085	-0.262402	0.189827	0.70503	-1.5994	0.891973	0.614386	-1.1864	-0.540553	-0.165969	-1.06629	0.603752	0.660039	-0.0674185	0.849482	-0.905244	1.35314	-1.35787	-0.264843	0.0142597	0.661029	-0.85637	-1.03598	-0.285873	0.406833	-0.0569313	0.221733	0.524934	0.438619	-0.148533	-0.677621	0.943156	0.30224	0.104664	0.749826	-1.06075	-0.0543343	-1.31603	-0.0474779	-0.954887	1.71846	0.417355		-0.0166091
RB1	Yes	0.21733	0.624571	-0.153091	-0.424555	-1.85895	1.02642	-0.0455447	0.119677	-0.138263	0.832811	-0.0555827	0.507534	-0.390809	0.247955	0.419878	-0.123495	0.0727151	-0.225888	0.0610763	0.314071	-0.384699	-0.159284	2.14491	-0.0364425	0.244896	1.34973	-0.0482051	0.235799	-0.721936	-0.221375	0.547058	0.447465	1.5746	-0.855872	0.312166	1.24077	0.569063	0.555101	-0.27947	-0.115104	-0.436068	0.253787		0.0961958
RB1-p	No	1.36311	1.73618	0.11206	-0.519336	-4.10631	0.866072	1.29317	0.933793	-0.26203	-0.200297	-0.291182	2.04242	-3.95537	0.612265	0.402075	0.523992	-0.244179	0.629525	0.882057	2.05892	-0.199273	-1.79574	2.70527	-0.133772	-0.178294	1.79744	-0.105791	1.10754	-1.74039	-0.43612	1.31217	1.23118	0.630601	-2.78214	0.632663	2.8031	0.594032	1.53231	-0.873467	1.5136	-0.668583	0.778369		0.603149
RPS6	No	-0.0386507	-0.0795377	-0.378	-0.621535	-0.566632	0.152703	-0.888082	-0.400074	0.504166	0.308893	0.198944	0.619556	0.288487	0.556445	0.0840026	-0.103233	-0.428572	-0.380744	-0.325439	0.442923	0.327731	-0.280813	0.818624	-0.543386	-0.183138	0.341642	-0.0217119	0.0284195	-0.787701	0.0519238	0.503457	0.142903	0.0643636	0.324735	0.092606	0.51364	0.447546	-0.550274	0.099735	-0.436471	-0.127636	0.724009		0.0581437
RPS6-p234.236	Yes	0.484659	1.17976	0.16125	-0.0483517	0.562221	0.102227	0.152097	0.758262	0.946452	0.258374	-1.17298	0.569413	1.53884	1.22011	0.502261	-0.967827	-1.46532	0.971662	-1.45553	1.14088	0.930335	-0.0138332	1.82291	0.554848	0.347915	0.611843	0.506977	0.706247	-1.83328	-2.85624	-2.40588	-1.00687	0.124924	1.59784	0.443955	0.497011	0.0267705	-1.42809	-1.72248	0.821532	-0.781519	1.19155		0.464307
RPS6-p240.244	Yes	0.708646	1.1973	0.612554	-0.0966731	0.699207	0.47121	0.131338	0.94344	1.62243	0.612463	-0.973855	0.533985	1.55129	1.77502	0.390157	-0.610084	-2.12175	1.09623	-2.11859	1.18319	1.44781	0.364949	2.04146	0.972427	0.948091	1.00457	0.391247	0.657002	-1.74171	-4.79263	-3.44159	-0.958112	0.539249	1.3587	0.948253	0.677049	0.23891	-1.47874	-1.89845	0.696084	-1.00242	0.976954		0.612509
SRC	Yes	-1.11792	1.28338	-2.32339	0.549644	-0.357098	-0.327153	0.770135	0.799563	-0.841599	2.85227	1.39598	0.216244	-1.39102	0.910226	-1.51402	0.593923	0.186664	-1.80947	-0.444535	0.278187	-1.95806	-2.38747	0.0958085	1.26659	2.21493	-2.90196	0.0675743	1.73251	-0.581583	2.28598	1.72067	1.33108	-0.218843	-0.493076	-0.956722	0.728271	0.612045	-0.743353	0.666645	-0.521049	0.0516317	0.314332		0.141236
SRC-p416	Yes	-0.316608	0.215024	-1.90826	-0.598294	-1.17357	-0.756059	-0.954272	-0.345568	-0.391776	1.87267	0.126028	2.22898	0.262904	-0.812486	-1.3502	1.22508	0.311657	-1.36446	0.506224	0.665709	-1.20489	-1.65411	-0.873026	0.124043	-0.737757	-1.48508	-0.899171	2.05434	-0.758997	0.533336	0.588096	0.0652731	-0.0905206	-0.634878	-0.113845	0.386029	-0.335498	1.24996	0.0532697	-0.697357	0.303304	0.561542		-0.215227
SRC-p527	Yes	-1.44784	0.714662	-0.991662	-0.443731	-1.09582	-1.28022	0.519002	0.12282	-0.226632	2.48727	0.59118	0.0489707	0.48068	0.00271483	-0.43102	0.858337	0.129964	-1.34826	-0.696649	0.0227553	-1.38467	-0.425168	-0.0375652	1.34847	0.761857	-3.94194	-0.603852	1.41848	-1.23438	1.98904	1.35777	0.470322	0.13857	-0.211862	-0.352054	0.550127	0.292132	1.00733	0.347813	-0.366346	-0.233702	-0.366195		0.0127351
STAT3	Yes	0.972648	-0.858691	-0.972508	-0.46178	-0.13051	-0.379994	1.81519	0.276172	-0.66658	-0.142675	-1.13758	0.325337	0.0577669	-0.242036	-0.251917	-0.0724341	0.0305028	-0.785298	0.739962	1.83406	-1.0796	0.479979	-0.119062	-1.39042	-0.430546	-1.36126	-0.414913	-0.908957	-0.813271	2.62618	1.24544	-0.150253	0.153092	1.53945	-0.735358	0.247454	0.171642	2.13863	0.177799	0.16297	-0.335984	-0.355751		-0.136593
STAT3-p705	Yes	0.968397	0.793895	-0.837346	-0.400246	0.144488	-0.486315	0.697841	0.74379	-0.545323	-0.329164	0.429792	-0.325555	-0.475386	0.224614	-0.618141	0.175998	1.4461	-0.894888	0.807004	0.432572	-1.10795	-0.507773	-0.845228	-0.65567	0.722505	-0.825274	-0.516058	-0.242984	-0.420933	-0.0677258	-0.313605	0.561325	-0.274058	0.804656	-0.679273	-0.0852603	0.327357	-0.690094	1.00655	0.103747	0.0418217	-0.243002		-0.242993
STAT3-p727	No	1.25477	-0.480621	-0.843781	0.0192187	-0.840009	0.309111	-0.506469	-0.114047	-0.273911	0.117708	-0.132633	0.0541474	0.821206	0.878434	0.544804	0.139397	0.555081	-0.558205	0.402015	0.345282	-0.983325	-0.483613	0.383375	-0.649017	0.969833	-0.590052	0.390822	-0.174827	-0.283516	-0.143676	-0.211128	0.963976	1.12149	0.298424	-0.155749	0.0335393	0.693197	-0.826848	-0.226869	-0.860521	-0.0628207	-0.0112107		-0.0370157
STAT6	No	1.78841	-0.851771	-0.553585	-0.806785	-2.07238	-1.00513	-0.0621693	-1.20235	3.17269	0.458787	0.493434	-0.912452	-0.212376	-0.509736	-0.283621	-1.60043	-1.5243	-1.24264	0.574536	0.667417	-0.0766363	-0.252252	-0.436913	0.626697	-0.0346821	0.739265	-1.31864	0.90891	1.10475	0.469615	0.35734	0.274695	1.21017	-0.464294	-0.696363	0.154157	1.55376	-0.443863	0.644101	-0.840365	2.03744	-1.04465		-0.144506
TSC2	Yes	0.029874	0.0516293	0.569005	0.710163	-0.576699	0.633378	-0.311844	0.104904	0.883763	0.676172	0.267103	-0.313385	0.151499	-0.00536496	0.248071	0.258362	0.220709	-0.501783	-0.264622	-0.339208	-0.322188	0.242495	-0.272737	0.128689	0.328545	0.117627	0.052573	-0.00512961	-0.0950626	0.1796	0.00999805	0.14805	0.32892	-0.1282	0.221104	-0.452884	0.100037	-0.379143	-0.612721	-0.670855	-0.207893	0.288069		0.0763048
TSC2-p	No	0.477013	-0.153467	-0.578478	0.353434	-0.737903	0.187068	0.183691	-0.560821	0.781005	0.648918	0.176877	0.262848	0.34112	0.0267929	-0.045418	-0.146248	0.0500646	0.260536	0.355118	0.181775	-1.02752	0.152882	0.00831811	-0.328552	0.326172	-0.190974	-0.578174	0.2687	-0.238886	-0.311849	-0.468574	0.0316888	0.392659	0.282957	0.293855	0.554892	0.429927	0.0490576	0.259303	-1.26898	-0.125005	0.344134		0.164879
KDR	Yes	0.175323	0.605172	-0.716292	0.501861	-0.594128	-0.33285	0.819387	0.219109	-0.862641	-0.555004	0.0345122	-0.0954203	-0.500789	-0.244649	-0.71744	0.238778	0.262875	-0.500165	1.35676	0.180457	-0.231956	-0.811896	0.0707515	0.0512712	0.115151	-0.07541	-0.0985129	-0.190099	0.15119	1.65484	1.06043	0.536877	-0.140369	-0.0722159	-0.00884013	0.850042	-0.342179	-0.965655	0.249239	0.267347	-0.313025	0.039655		0.012836
CD20	No	0.471024	0.566941	0.0840828	-0.365861	-0.068673	0.362209	0.11318	-0.457298	-0.310147	0.952908	-1.05851	0.113654	-0.810556	0.352443	0.454357	0.0474853	-0.0665566	0.275889	1.36562	0.889024	-0.405218	-0.892334	-1.41643	0.0529556	-0.201438	0.148189	0.159951	0.0865776	0.132406	-1.73568	-0.172714	0.348332	-0.304252	-0.295525	0.255738	0.605806	0.668544	0.0398872	-0.345697	0.0356593	0.534436	-0.386133		0.0685192
CD4	No	0.303508	-0.117677	-0.102325	0.347024	-0.787844	0.76365	-0.406855	-0.0571407	-0.485338	0.826387	-0.660818	0.0421302	0.188273	0.0902531	0.592155	-0.250015	0.552178	-0.815379	0.270455	0.0991615	0.183956	-0.442618	-0.609189	0.959495	0.326225	0.432678	0.323041	0.176493	1.00659	-1.63252	-0.294127	0.102965	-0.262197	-0.260248	0.443036	0.222198	0.170423	0.0378922	0.8144	-0.341205	0.576005	0.433396		0.136694
COMT	Yes	1.79157	0.294994	0.87536	2.13588	-1.30735	0.12125	-0.163501	-1.29571	2.84056	-1.35226	-0.800671	1.03586	1.07989	-1.96038	1.43179	0.125004	-0.596731	-3.13891	-0.732525	-1.77516	0.0158613	0.530617	-0.891263	2.49147	-0.0955565	1.52792	-1.05603	-0.312238	2.22981	-0.605281	-0.658511	-1.07851	3.24694	0.0365181	-0.805653	-2.24339	1.43926	-1.44783	-0.291155	-0.521199	1.59525	-0.0875477		-0.129529
CNST	No	-1.51905	-1.57512	-1.49135	-1.63361	4.66587	-1.32773	-1.16166	1.13522	-2.28297	2.00672	-2.22425	2.63365	-0.682512	-1.13508	-1.83258	3.68988	-1.10814	3.48515	-0.545411	3.07217	-1.69092	1.63554	2.65515	-0.842417	-1.81517	1.505	-2.02987	-1.89687	-2.05635	2.33587	3.54134	-1.17436	-0.508151	-1.6834	-1.64139	-1.15568	-0.981308	7.61974	-1.01701	3.52265	-2.10842	-0.823322		-1.06258
ESR1-p118	Yes	0.675708	-0.245667	0.204015	1.42233	-0.519276	0.153212	-0.867734	-0.870691	0.0898391	0.943065	-0.0371331	-0.0157744	-0.024725	-0.154665	0.0324476	-0.897302	0.667971	-0.356874	-0.179522	0.0685225	0.278364	-0.850252	-0.283027	0.924892	0.536274	-0.159052	0.911242	0.206324	0.3037	-0.75872	-0.489161	-0.144541	0.290845	-0.451864	0.191131	-0.12186	0.377175	-0.451434	-0.583556	-0.694815	0.485105	0.544922		-0.0202497
FN1	No	-1.19302	1.07388	-2.6091	-1.18742	2.9485	-2.08068	-1.59909	4.22553	-1.11388	0.650027	-1.96135	-1.57369	-1.64166	-1.28207	-1.76179	1.10397	-1.65775	5.33928	4.49982	3.16121	-2.38982	3.55632	-1.89921	-1.37577	-1.14237	-1.6812	-1.83946	1.43479	-0.763662	-1.68456	1.39489	0.629542	-1.4117	3.92943	-1.47918	3.94566	-1.09746	0.379299	1.76889	2.48144	-1.96831	-2.15192		-1.16489
GSN	No	-0.511939	-0.54784	0.554495	0.937766	-1.06567	-0.746972	1.38919	1.69632	1.17995	1.31587	-1.28028	-0.892613	0.775211	1.0373	0.539295	-0.861647	0.912273	-0.608316	0.680701	-0.184173	-0.0467563	-1.18295	-1.21814	2.11922	1.76073	-1.13407	1.04463	-1.16324	-0.392606	-0.449607	-0.523379	0.837549	-0.653145	0.205019	-0.862249	-1.51291	-0.154049	1.0894	-0.93554	-1.22943	1.09256	-0.0471051		-0.169111
STMN1	Yes	-0.339566	-0.313626	0.393455	-0.520886	0.0414669	0.621997	-0.0762592	-0.27802	-1.07755	0.365561	-0.55133	-0.0623545	0.342257	-0.663915	0.122945	-0.249996	0.528314	-0.433399	0.69106	0.0841323	-0.271094	0.637784	0.317538	-0.366821	-0.313251	0.861645	-0.113223	-0.837981	-0.55412	-0.951365	-0.0730864	-0.307731	0.712255	0.108984	-0.521268	0.551933	0.153151	-0.146551	0.389896	0.11588	-0.43374	0.751128		-0.0746728
WWTR1-p	No	0.399401	0.489233	1.10044	1.20618	0.803569	-1.10991	-0.444401	0.310177	-2.31741	-0.582973	0.331672	0.533624	-1.91471	-0.875052	-0.904179	0.474593	0.462807	0.231938	0.457108	0.912858	0.845904	-2.91885	-2.88411	0.32116	-0.27822	0.424075	1.17622	0.733341	1.04797	-1.35983	1.07086	0.493104	-2.38872	0.621432	0.746048	0.464282	1.20112	-0.694568	-0.666544	1.01858	0.819678	0.948297		0.459957
XIAP	No	0.130596	0.814612	0.0229419	-0.0391794	-0.267456	0.176786	0.144012	-0.52888	-0.845992	-0.327149	0.216861	-0.0520904	-0.00721302	0.129494	-0.582537	0.345551	0.304897	-1.0043	0.267262	0.107316	0.78201	0.378747	-0.0225222	-0.664421	0.0681477	-0.0750893	-0.321461	-0.104344	-0.289412	-0.0583637	0.573572	0.210362	0.270779	-0.80191	0.779719	0.121324	0.221292	-0.700555	-0.436829	0.130967	-0.317944	0.601526		0.0455448
YBX1	Yes	0.0251967	0.268213	-0.184915	-1.18037	0.125167	-0.16721	-0.622424	0.452081	-0.857228	-0.244379	0.816192	0.694103	0.581889	0.91467	0.230378	0.816376	0.244762	-0.821617	0.252588	0.313282	0.20561	0.199596	0.817875	0.233832	-0.252142	0.310926	-0.815648	-0.110375	-0.894087	-0.0340244	-0.870924	0.275213	-0.379572	-0.152763	0.395886	-0.555382	-1.0741	-0.18435	0.533882	0.218847	-0.877169	0.0867604		0.105964
CCNE1	Yes	0.711985	-0.420323	-0.71773	-0.715781	-0.122759	0.0373359	0.0772705	1.12581	-1.12757	0.136598	3.66888	1.919	0.0576652	-0.746219	-0.95428	-0.0195595	-0.394361	-0.481868	-0.700637	-0.313405	-0.567039	2.28129	-1.44604	-0.950827	-0.220602	-0.115682	-1.23838	-0.418892	-1.00434	-0.892017	-1.20265	0.126445	0.758244	1.25864	0.00245634	-0.47063	0.903162	-0.136748	1.3528	-1.40312	-1.00399	0.0537047		-0.267004
RPS6KA1-p	No	1.57443	0.844799	-0.445392	-0.606832	-0.986794	-1.25185	-0.559276	-0.439298	0.130468	-1.89536	-0.981879	0.749719	-0.318342	1.03775	0.672667	-1.8443	0.578257	-1.10624	0.518557	0.815184	-0.254372	0.286003	-0.016893	-1.04338	1.04712	-0.376028	-0.783655	0.105243	0.974389	0.164773	-0.585046	1.15811	-0.95465	1.17594	0.311601	-0.0199045	1.0885	-0.955137	-0.318962	-0.874876	0.774032	-0.94207		-0.137138
AR	Yes	0.738943	-1.68828	2.41799	0.285239	-0.41038	3.40236	-1.82031	-0.946256	1.30825	0.385048	-1.66564	-1.77274	-1.05267	0.800491	4.44165	-1.41952	-0.714141	-0.727432	-0.622549	-0.663763	2.12566	-0.998595	-1.79191	2.48541	2.36235	4.45647	1.30428	0.374883	2.27968	-1.88976	-1.95455	0.69692	0.502898	-0.889959	1.17949	-0.422333	-0.571011	0.514714	-1.64986	-1.34529	-0.0909324	-0.485041		-0.416357
GATA3	Yes	-0.592078	0.167283	0.117897	1.06073	-1.17634	2.23162	-0.628325	-1.40825	0.352886	1.92843	-1.38485	-0.634497	0.416173	-0.102334	1.04458	-0.15597	0.872421	-0.825276	-0.368306	-0.875264	2.5886	0.288153	0.540428	0.239518	0.627597	1.15843	1.65794	0.505124	0.262217	0.532104	-0.867028	0.816854	0.144579	-0.482488	1.96795	-0.707426	-0.523094	-0.656297	0.412218	-0.988199	-1.18126	0.964576		0.203401
NOTCH3	Yes	-0.240388	0.0748784	0.554539	-0.279916	-0.479735	0.651871	2.28677	0.366483	-2.45881	-1.0054	-1.18886	0.362139	0.576247	-0.48825	1.51198	1.06704	3.44576	-1.03518	-0.301644	-0.644605	1.08926	1.06233	-1.20947	1.11178	-0.0648309	0.952509	-0.311136	-0.183409	1.48364	-0.803203	-0.971139	0.623751	0.391662	-0.575094	1.19686	-2.33789	-0.0286992	-1.03968	-0.354077	-0.39048	0.598669	-0.154986		-0.109909
MAPT	No	0.617688	0.382764	-0.199041	-0.474444	-0.796336	0.27377	-0.534377	-0.805831	0.895432	0.0368772	0.396028	-0.0032759	0.174688	-0.127127	0.282482	-0.111483	0.370918	0.119409	0.866485	0.364781	0.0113831	0.164395	-0.073799	0.288704	0.391315	0.314425	-0.364719	-0.0867592	-0.398161	-0.279953	-0.18397	0.758497	-0.521212	-0.538257	0.38277	0.455034	0.390954	0.305023	-0.162707	-0.156756	-0.142611	0.279699		0.0781432
EIF4EBP1-p65.mono	No	-0.551743	0.412935	-0.902507	2.04766	1.26115	1.57127	-0.258177	-0.529883	0.0477307	-0.114933	1.08615	0.0501747	-0.597412	-0.246694	0.731843	0.777885	0.0266938	-0.262469	-0.059881	-0.658717	-0.0739032	0.925565	-0.0264587	0.151624	-0.59954	0.72564	-0.445093	-0.237854	-1.40929	0.000521424	-0.0962246	-0.498187	0.91769	-0.591651	0.514943	-0.382295	-0.120392	-0.596427	-0.596582	0.649802	-0.421551	-0.665566		-0.105579
BCL2L11	No	0.726011	-0.0657046	0.632369	-0.618764	-0.901675	1.83475	1.26227	-0.985706	-2.03051	1.76881	0.90665	-0.203414	0.0820046	0.0621026	0.0979539	0.321359	1.27685	-1.32131	-0.636231	0.0478608	0.662214	-0.368701	-2.81584	0.900301	0.918758	0.294029	-0.713244	-0.178509	-1.07122	-1.65676	-0.592275	-0.182748	-0.338236	0.201762	1.11764	-0.365083	0.55273	-0.802368	-0.388775	-1.74709	0.52748	0.636602		-0.00892187
BRCA2	No	1.35582	0.294015	0.596284	-0.10821	-2.15148	0.588945	0.579239	0.714782	-1.51861	-0.383188	-0.468935	1.35726	-0.308297	0.620981	0.130024	0.753336	0.157008	0.217955	0.923434	0.750007	-0.230734	-0.473377	-2.30395	0.0838681	-0.234119	-0.516777	0.736467	0.129995	1.12629	-0.0662673	0.20298	0.290514	-0.121677	-2.14732	0.0528364	1.0206	0.955337	-0.0935198	-0.303706	-0.339577	0.206722	-0.431033		0.130009
IGFBP2	Yes	-0.491913	0.479287	1.91102	3.22864	-1.61667	1.18292	-0.306773	-1.23528	0.0901132	1.67162	0.0269014	-1.47398	-0.987574	-0.402759	-1.50408	-1.4582	-1.62268	-1.693	-0.724872	-0.93194	1.41731	-0.636008	-2.35903	3.35973	1.81965	1.23792	0.86813	2.57635	0.225047	2.31297	2.91292	1.4738	-1.57656	0.506843	1.23663	-1.28711	-0.711617	-1.81219	-2.07643	-1.7969	0.920416	2.3222		-0.139936
MGMT	No	0.382033	-0.705171	-0.0826541	-0.0530716	-0.570673	0.804665	1.34459	0.307917	-2.09384	0.425314	1.807	0.805243	2.66267	-2.87195	0.41586	0.110795	0.881886	-1.62666	-0.362649	0.56903	1.94378	0.0760804	-3.48908	-3.34801	2.35169	0.29719	0.257349	0.693692	-1.34033	1.93654	0.611036	0.607672	-0.18976	1.17744	1.84431	0.282962	-0.261963	0.0485547	0.540316	-3.50037	0.934085	0.442772		0.344975
CDH2	No	0.335384	-0.432129	-0.172816	0.042091	1.00737	-0.116469	0.198198	1.14224	-0.985495	-0.380659	-0.762159	0.0163704	0.0189529	-0.4017	0.0522746	1.9852	-0.0537783	1.48827	1.04012	0.819791	-1.12571	-0.11349	-0.352126	0.209157	-0.0733862	-0.558384	-0.802864	-0.220522	-0.22157	0.33799	-0.751777	-0.406011	-2.10578	1.84646	-0.271082	1.20047	0.595328	-0.104675	-1.34131	0.752322	-0.2731	0.824391		-0.0890308
WWTR1	No	0.725984	0.272121	-0.0355685	-0.591338	0.628232	-1.28164	0.902739	1.02321	-2.75035	-0.270462	0.239298	0.635444	0.303827	1.38466	-0.361476	1.15721	0.720327	0.912717	-0.226704	0.131105	-0.750967	0.418606	-0.47461	-0.455029	-0.578735	-0.109147	0.457866	-0.100879	-0.563033	0.386978	0.872925	-0.0604867	-0.250918	0.63928	-0.224827	-0.165963	0.4059	0.817584	-0.612312	0.203945	-0.182456	-0.936237		0.0477684
YAP1	No	0.653965	1.46449	0.997852	-0.240643	-0.0412959	-0.494943	0.154422	0.697626	-4.44572	-0.421839	0.170142	1.64785	-0.391764	2.31042	-1.46698	0.634991	0.366	0.0612326	1.16995	0.024096	-0.371425	-1.61651	-0.0161295	0.350647	-0.50545	0.814326	0.79388	-0.0772847	0.0437803	0.903479	2.14237	-0.101453	-0.7414	0.162889	0.164618	0.522368	-0.0746176	-1.17309	-0.468208	0.815403	0.268802	-0.953585		0.107827
FGFR1	Yes	-1.40885	-1.94179	0.405144	0.370227	1.92842	1.01307	-1.70406	1.80691	1.12214	0.814767	1.43574	-1.72187	-1.10526	-0.300241	-0.762905	2.45275	-1.64257	1.9055	0.113729	-0.740433	-0.297579	2.40448	1.41058	1.64945	1.14474	-0.171302	-1.34274	0.803968	-1.46389	-0.196501	-2.10925	-1.48628	0.547388	-0.335888	-0.0273692	-0.612798	-0.621001	1.74123	-0.809732	0.490013	-0.306208	1.32493		-0.0993354
ERBB2	Yes	5.01029	-0.783831	4.97938	0.108715	-2.83048	0.2653	-1.73521	-1.74364	6.83414	-1.27675	2.39512	-2.08975	-1.00258	4.30989	4.52019	-2.75506	-1.8068	-2.5328	-1.70664	-2.20331	-2.26999	-1.09454	-2.43231	1.67065	-0.897933	1.3478	-1.10894	5.95504	4.53801	-1.55352	-2.49911	0.430695	0.33985	-0.72612	-1.48361	-2.28226	4.22376	-2.30119	-1.67376	-2.29864	6.16188	-0.083635		-1.04856
ERBB2-p1248	Yes	7.92137	-2.06308	6.74446	-0.070546	-3.14517	-1.09039	-2.57254	-3.20659	5.09748	-2.60955	4.00558	-2.79462	-2.45865	5.83761	6.1277	-3.37274	-2.26658	-3.56071	-2.63475	-1.37617	-2.15173	-2.52345	-3.30349	4.59527	-1.80011	0.718397	-1.15876	7.528	8.38047	-2.48335	-2.61181	-0.880966	0.219374	-1.06122	-2.47471	-2.83307	6.60696	-3.92035	-2.69602	-3.37727	8.89213	-0.551155		-1.93159
BAD-p542	No	0.663358	0.344965	-0.752726	0.668952	0.109625	-0.224311	0.257281	0.225668	0.742493	-0.565361	-0.10498	0.282684	0.214715	0.574299	0.0945787	0.31365	0.198626	0.566981	0.0225895	-0.263844	-0.53345	-0.00764878	-0.0428408	0.0982342	0.714005	0.0412257	-0.193915	-0.488756	0.178289	0.17181	0.0776571	-0.0282107	0.0555526	-0.11899	0.313048	-0.337608	0.197038	-0.0785148	0.239757	-0.054131	-0.111938	-0.295547		0.0861179
BCL11A	No	0.0114424	-0.303303	-0.708071	-0.733265	-0.530878	-0.186479	-0.492257	0.214862	0.930439	0.288815	0.336523	0.354073	-0.258696	0.342974	0.547544	-0.242132	0.138414	-0.270777	0.990746	0.71833	0.259784	-0.852262	0.630156	-0.386875	-0.0865246	0.469145	0.228261	-0.195278	-0.369013	0.0237668	0.256392	0.198431	0.295299	0.817978	-0.205672	0.616184	-0.860766	-0.278245	0.925561	-0.00312	-0.402502	-0.231859		0.0176046
TET1	No	-0.0897592	0.290967	-0.380737	-1.25091	-0.302289	0.860148	-0.684122	0.237681	0.828903	0.84567	0.0566927	0.248618	0.971123	0.637649	0.294636	-0.508152	0.0889172	-0.164675	-0.643543	-0.674291	0.0274412	0.278442	0.0330595	0.765657	1.12886	0.379573	-0.263203	-0.297708	-0.73687	0.0759146	-0.0840582	0.641707	1.55648	0.324586	-0.229295	-0.782498	-0.791135	-0.668708	0.720404	-0.403663	-0.703241	0.480387		0.0448761
EN1	Yes	0.409984	-0.608095	-0.24861	-0.164324	-0.878604	0.187722	1.03601	0.0429146	-0.588574	-0.443312	2.22123	-0.599862	0.0865267	-0.394398	-0.653345	-0.337773	-0.754015	0.558686	-0.00278039	0.432636	-0.0704873	0.167565	1.17988	-0.819553	-0.0925768	-0.409629	0.267401	-0.0445179	-0.988938	-0.241499	-0.601099	-0.544557	-1.1602	0.647346	-0.229525	0.281105	-0.15354	-0.570941	0.667071	-0.491371	-0.495758	-0.0405818		-0.196925
ETV6	No	0.641004	0.0445616	0.278806	-0.159128	-0.829341	-0.694379	0.966171	1.09172	0.25895	-0.223449	1.12255	-0.142639	1.4592	-0.389804	-0.279427	-1.13359	1.85647	-0.154842	-0.615548	-0.409614	-0.127508	-0.357651	-1.07171	0.209582	0.384692	0.682758	-0.322622	-0.601092	-0.425909	-1.06951	-1.16626	0.745378	0.324257	0.1612	-0.48753	-0.310477	-0.340229	-1.09997	0.664679	-0.326611	-0.151036	-0.0708405		-0.156985
FANCA	No	0.0227824	-0.0154812	-0.326608	-0.612644	-0.153903	0.092282	0.169566	0.124871	1.16977	0.0106544	0.798036	-0.0868812	0.380974	0.499477	0.451345	-0.638013	0.365069	0.269222	-0.153221	-0.508664	-0.137307	0.387822	-1.59491	-2.78947	0.751688	0.285597	-0.212361	0.156901	0.0921939	-0.31387	0.0192644	0.111788	0.443589	-0.110274	0.0446327	-0.455251	-0.571103	-0.465714	0.956608	-0.371227	0.608621	0.0797193		0.0337075
FANCE	No	0.34837	-0.341963	-0.204185	-0.798712	-0.0869871	0.235106	-0.382168	0.141745	-0.109411	0.218149	0.321335	0.3745	0.205045	0.508559	-0.0922263	-0.345272	-0.282318	0.209693	-0.283877	0.211228	-0.0248123	0.0896497	-0.169876	-0.264478	-0.188806	0.495454	-0.19903	-0.0911427	-0.962356	0.116165	0.56616	0.363744	0.114273	0.189145	0.0758656	0.251749	-0.642453	-0.149133	0.571098	0.134107	-0.79489	0.379866		0.0827576
FGFR2	No	0.797807	0.163973	0.0924944	0.249767	-0.392317	0.390222	-0.165475	0.283765	0.245669	0.102325	0.514163	-0.202355	-0.154967	0.160486	0.402695	-0.0994623	0.124165	-0.77075	0.170126	0.318857	-0.0307282	-0.204813	-1.48593	-0.0458209	0.266236	0.419142	0.515614	-0.280456	0.317183	-0.763496	-0.164921	0.458249	0.329173	-0.110823	-0.109162	0.278717	0.0708791	-0.763247	0.373498	-0.495785	0.010751	0.546483		0.113245
IGF1R-p	No	-0.442822	0.97695	-0.133224	0.235553	-0.436147	-0.162322	-0.269469	0.00486703	-0.410241	-0.69577	-0.156614	0.0832273	-1.34571	-0.192346	-0.494704	-0.106555	-0.0192094	-0.22903	0.918585	0.439936	0.387602	-0.443296	-0.44469	0.314185	-0.101892	0.0815556	0.0512069	-0.570163	-0.193165	0.239211	1.2609	0.641013	-0.362418	-0.0343081	0.218674	0.416735	0.24289	-0.496371	-0.0934776	0.269481	0.660411	0.208512		-0.0638928
KIT	No	0.56174	0.359375	0.117788	0.643164	-0.4641	-0.209064	-0.306319	-0.064783	-0.446003	-0.450455	-0.188211	0.238485	-0.14464	-0.42473	0.29025	-0.503229	0.214379	0.146882	0.474027	-0.00674335	0.00402904	0.7949	-0.827532	0.266494	0.0267541	0.227544	0.444178	-0.251372	0.491772	0.0404643	-0.803636	0.318473	0.170387	-0.156236	-0.0148642	0.462435	-0.0820254	-0.470971	0.22604	-0.496654	-0.380304	-0.232517		-0.00135715
MALT1	No	0.263076	0.589185	-0.22124	-0.601197	0.621952	0.210552	0.514983	0.399177	0.330794	-0.480446	-0.123913	-0.597998	-0.199747	0.564714	-0.0568895	2.75336	0.202214	0.588159	0.149235	-0.115456	-0.732559	0.357003	-0.799512	0.0731537	-0.833379	0.409401	-0.510235	-0.466516	-0.494591	-0.0924772	0.156131	-0.0273357	-0.265698	-0.496508	-0.427818	0.854124	-0.603159	0.169333	1.02196	0.145973	-0.681122	0.24874		0.022909
MAML2	No	0.614428	0.760886	-1.35539	-0.91683	1.08964	-0.799675	0.548343	0.627481	-0.205299	-0.115407	1.31876	-0.193369	1.04681	1.14297	-0.998599	0.124624	1.36456	-1.11706	-0.211336	-1.3019	-1.09548	0.444537	-1.21276	-0.480046	0.380687	-0.405015	0.363225	-1.24297	-0.644968	-0.461288	-0.16914	0.446985	1.40745	0.367976	-0.50719	0.168354	-0.0729354	-0.454782	0.565854	0.35751	-1.31366	-0.869323		-0.142274
MLLT10	No	0.848266	0.585474	-0.0900233	-0.114971	0.419761	0.4478	-0.316106	0.154836	-0.644565	0.0415313	-0.0761214	0.281011	-0.613431	-0.165685	0.196902	0.143959	0.493206	0.0759245	0.0474244	0.456965	0.173195	-0.286754	-0.045186	-0.287661	-0.668471	-0.085408	-0.448664	-0.0953067	-1.00201	0.173579	-0.168835	0.248117	-0.521045	-0.115036	0.135796	-0.264968	0.191469	0.128594	0.195132	0.152881	-0.438602	0.424029		0.0444778
MYH11	No	-0.210894	-0.161072	-0.554039	-0.120804	-1.4833	1.2288	-1.06003	-0.709367	-0.0794813	0.628528	-1.17459	0.592262	-0.822405	0.378384	1.63976	-0.564908	-0.0588742	-0.71347	0.923365	0.559076	0.66086	-1.69902	-0.15643	-0.344793	-0.631172	1.95283	-0.377954	1.134	-0.458108	0.352497	0.159447	-0.673774	-1.36025	-1.0188	0.082903	0.915966	-0.294606	-0.0906675	0.573002	0.68526	0.381198	1.04871		-0.105736
PML	No	-0.254918	0.350897	-0.407303	-0.382595	0.000155214	-0.348458	0.463345	1.28928	-0.980135	-0.365896	0.936383	-0.697703	0.457923	0.824833	-0.480842	1.23757	0.49509	-0.0741815	1.17062	0.222764	0.0375878	0.302217	0.024458	-0.419822	0.817559	-1.16757	-0.0541092	-0.0810811	-0.585912	-0.214859	-0.695901	0.0876297	-0.769786	-0.344783	-0.371699	-0.117709	-0.0664055	0.0835455	1.64223	0.621239	0.23974	-0.902529		-0.0602573
PSAT1	No	-0.443582	0.441089	-0.109138	-1.63918	1.12665	-1.17261	0.502526	1.0096	0.952126	-1.67064	0.727557	0.577895	1.14321	0.298337	0.973365	1.05122	1.19739	-0.0247311	0.0250063	0.0157085	-0.56487	0.186209	-0.236755	-0.759685	-0.954348	-0.831057	-0.416325	-1.85423	-0.693082	-0.242365	0.656495	-1.54851	-1.26378	-0.730736	0.0477858	-0.354463	-0.581401	0.800344	0.946458	0.292368	0.741214	-0.680491		-0.00451131
PTCH1	No	0.496103	0.170785	-0.47988	-0.113782	0.219654	-0.460074	0.362027	0.437888	0.0276341	-0.77721	-0.438273	0.477182	-0.242091	-0.189198	-0.256429	-0.744952	-0.117193	0.317044	0.126921	0.612379	-0.431373	-0.223367	0.338352	-0.481016	-0.537949	0.35566	-0.21356	-0.504519	-0.0877459	-0.0654047	-0.229987	1.27017	-0.858322	1.0074	-0.835312	0.708663	0.117285	0.0476264	-0.0514902	0.10516	-0.10114	0.0411544		-0.0765753
RBM15	No	1.12952	0.460673	0.526052	-0.134269	0.543649	1.12797	-0.309681	0.415958	-0.792591	-0.170938	0.311349	0.886728	-0.853027	-0.670693	0.408615	-0.197816	0.898093	-0.200259	0.50984	0.574097	0.620777	-0.41931	-1.38872	0.630097	-0.287889	0.465824	-0.117676	0.32725	0.200242	-0.673984	-0.676641	0.200365	-1.19265	-2.26723	0.416693	-0.469299	0.574211	-0.259363	0.332697	-0.107883	0.198629	0.017427		0.199435
ROPN1	No	0.756553	-0.379351	0.514674	0.0152943	0.0928644	0.196906	0.281434	0.732052	-1.98173	-0.868366	0.89575	-0.459978	-0.162728	0.297764	-0.332463	-0.242813	0.123601	-0.856198	0.250764	0.544353	0.0827475	-1.21611	-0.0453228	0.470971	0.652326	0.661255	0.166665	-0.0604065	0.352379	0.429552	-0.230129	0.866385	-0.548042	0.243838	-0.805971	0.211059	-0.278249	0.0896249	0.409308	-0.210394	0.0699957	0.600415		0.108233
YWHAB	No	0.665532	0.817023	2.07167	0.716417	0.0893763	-0.488641	0.155682	0.389407	-1.32999	-0.500692	0.292265	0.229778	-0.427386	-0.173487	-0.408764	0.223567	0.0832007	-0.415746	-0.452137	-0.0666623	-0.0207676	-1.0724	-0.41502	-0.0457164	-0.119092	0.46202	0.284437	-0.24903	0.434469	0.0547736	0.551818	0.125099	0.151746	0.246686	-0.305729	0.239222	0.812682	-0.676374	-0.12556	-0.636842	0.751039	0.517404		0.0862885
YWHAZ	No	-0.571059	-0.578621	0.263548	0.481764	-0.239754	0.3811	0.953357	-0.806592	1.80366	0.850126	0.321857	-1.09757	0.660437	0.414067	0.806957	-0.776971	-1.02338	1.00954	-1.10908	0.0247588	-0.563468	0.435823	-0.303775	-1.20623	-1.4755	0.251139	-0.459717	0.411496	1.60377	0.327387	1.61894	-0.920038	0.811395	1.63034	-0.826661	0.93332	0.130805	1.07288	-0.116305	-1.11703	0.574791	1.20316		0.292702
KIAA1324	Yes	1.22653	-0.0832131	0.755808	0.478987	-0.226494	-0.517119	-0.234631	0.419277	-0.953463	-0.638151	-1.71162	0.186536	-1.35121	-0.833031	1.19008	-0.221737	0.452246	-0.613419	0.266364	0.207211	1.19685	-0.908141	-1.7388	0.642678	0.652452	1.06166	1.42806	1.1113	0.249133	-0.26274	0.618696	-0.951176	-1.53456	-0.458015	0.828967	-0.147506	0.994052	-0.316298	0.447557	-0.589945	1.18214	-0.0359499		0.075293
HDAC7	No	0.968145	0.590389	0.429811	0.657995	0.513199	-0.552119	0.15617	0.950271	-1.7333	-1.86177	-1.87474	1.64754	-2.26107	-0.198849	0.60859	0.584501	0.642522	0.441372	0.829602	0.888659	-0.097691	-1.16285	-1.92561	-0.399946	-0.632131	0.18879	0.147759	0.653006	0.786766	-0.883564	0.861536	1.07566	-1.68358	0.714315	0.902543	0.587205	0.628871	-0.183609	-1.70869	1.47133	0.805394	0.417989		0.477286
TOP2A	No	1.38808	0.46576	0.772326	0.538868	0.0748407	-0.698844	-0.0387599	0.0248305	-1.71742	-0.379692	-0.0580797	0.973343	-1.11446	-0.0469364	0.3104	-0.0597495	-0.0173531	-0.312106	0.040237	0.207141	-0.10142	-0.975882	-0.696618	0.333492	-0.535091	0.330052	0.501794	0.937487	0.393579	-0.857696	-0.0822551	0.397551	-0.917015	0.754354	0.188464	0.115361	1.53532	-0.276889	-1.00802	-0.404864	0.0832708	0.198059		0.0325338
EIF4EBP1-p70	No	-1.39316	0.39299	-1.24757	2.06686	1.10911	1.11224	-0.704042	-0.327255	1.01108	0.231992	0.828291	-0.471976	-0.157154	-0.375844	0.330448	0.644222	-0.591626	0.0650816	0.130292	-0.868867	-0.707129	0.985587	0.23485	-0.134786	-0.119352	0.704123	-0.443854	-0.142864	-2.02159	-0.114089	-0.283775	-0.539791	1.433	-0.459487	0.0193852	-0.308999	-0.524339	-0.525011	0.0358064	0.232806	0.128685	0.51829		-0.116721
SGK1	No	-0.0065455	-0.182332	0.433882	0.12299	-0.0125494	-0.242263	0.444629	0.554861	-0.98364	0.262202	-0.248088	0.810135	-0.184872	-0.0158886	-0.487248	-0.178621	-0.0491226	0.167162	0.14248	-0.118623	-0.0209993	-0.287629	-0.308297	1.40921	1.20531	-0.799936	1.05557	-0.32221	0.0428004	0.0177331	-0.163854	0.102494	0.573919	-0.553403	-0.395686	0.142254	0.0716086	0.025087	-0.15117	-0.411616	-0.922355	-0.477668		-0.018444
SGK-p	No	0.597923	0.0228897	-0.36706	-0.528605	0.291422	0.233863	-0.431984	-0.134521	0.262451	-0.0614641	0.215536	0.370348	-0.271561	-0.570927	-0.155659	-0.542341	0.229601	-0.101889	0.192171	0.142261	-0.00205808	-0.350118	0.139978	0.22459	-0.246228	0.39992	-0.377073	-0.0873406	-0.850085	-0.0338725	-0.432831	0.50775	0.402154	-0.487743	0.346295	0.103639	0.173826	-0.179553	0.448224	0.194251	-0.0983128	0.489312		0.0104158
DrugID
Drug1		5.255	4.329	4.893	NA	NA	4.717	4.91	4.59	NA	5.079	4.491	4.728	5.012	4.833	4.78	6.432	5.089	4.785	4.498	5.1	4.745	5.326	4.932	NA	4.721	5.407	5.307	5.102	3.777	#N/A	#N/A	#N/A	#N/A	#N/A	#N/A	#N/A	#N/A	#N/A	#N/A	#N/A	#N/A	#N/A		25	4
Drug2		5.256	4.471	4.656	NA	NA	4.851	4.947	4.6	NA	5.014	4.577	4.917	4.996	5.032	4.951	6.18	5.267	4.951	4.438	5.243	4.833	5.218	5.208	NA	4.896	5.411	5.356	4.975	3.777	#N/A	#N/A	#N/A	#N/A	#N/A	#N/A	#N/A	#N/A	#N/A	#N/A	#N/A	#N/A	#N/A		13
Drug3		4.378	4.053	4.304	4.439	4.638	4.394	4.155	4.73	4.087	4.41	4.329	4.728	4.461	3.777	4.406	4.52	4.305	4.319	3.777	4.78	4.301	4.276	4.747	3.777	3.777	3.801	4.524	4.194	NA	#N/A	#N/A	#N/A	#N/A	#N/A	#N/A	#N/A	#N/A	#N/A	#N/A	#N/A	#N/A	#N/A
Drug4		NA	NA	7.099	7.879	NA	6.983	NA	NA	6.426	NA	7.388	6.967	NA	NA	NA	6.879	NA	6.65	NA	7.444	6.485	7.288	6.947	6.686	7.32	7.07	NA	7.106	NA	#N/A	#N/A	#N/A	#N/A	#N/A	#N/A	#N/A	#N/A	#N/A	#N/A	#N/A	#N/A	#N/A
Drug5		6.164	6.164	6.164	6.164	6.164	6.164	6.164	6.164	6.164	6.164	6.164	6.164	6.164	6.223	6.164	6.164	6.164	6.164	6.164	6.164	6.164	6.164	6.164	6.164	6.164	6.164	6.164	6.164	NA	#N/A	#N/A	#N/A	#N/A	#N/A	#N/A	#N/A	#N/A	#N/A	#N/A	#N/A	#N/A	#N/A
Drug6		NA	NA	4.947	NA	NA	4.903	NA	NA	5.175	NA	NA	5.22	NA	NA	NA	4.866	NA	5.344	NA	4.893	5.072	5.777	5.292	4.903	5.167	5.757	NA	NA	NA	#N/A	#N/A	#N/A	#N/A	#N/A	#N/A	#N/A	#N/A	#N/A	#N/A	#N/A	#N/A	#N/A
Drug7		6.836	7.301	4.176	4.178	6.893	4.851	6.947	4.176	4.176	4.967	4.176	NA	6.889	4.176	4.836	5.959	4.176	5.435	4.176	4.967	4.452	7.22	5.851	6.559	4.886	6.839	7.011	7.034	7.046	#N/A	#N/A	#N/A	#N/A	#N/A	#N/A	#N/A	#N/A	#N/A	#N/A	#N/A	#N/A	#N/A
Drug8		7.381	6.48	6.799	NA	NA	6.947	6.955	6.666	NA	6.263	6.489	7.285	6.721	7.196	6.539	8.234	7.267	6.914	6.435	7.254	6.609	7.242	7.38	NA	6.747	6.848	7.269	6.64	9.833	#N/A	#N/A	#N/A	#N/A	#N/A	#N/A	#N/A	#N/A	#N/A	#N/A	#N/A	#N/A	#N/A
Drug9		4.478	4.553	4.686	4.451	4	4	4.597	4.559	4.879	4.564	4	NA	4	4.478	NA	4.235	4.539	4.478	4.093	4	4.478	4	NA	4.668	4	4	4.478	4.562	NA	#N/A	#N/A	#N/A	#N/A	#N/A	#N/A	#N/A	#N/A	#N/A	#N/A	#N/A	#N/A	#N/A
Drug10		NA	NA	7.517	5.547	6.879	8.152	5.833	4.979	8.401	5.057	5.145	4.606	6.101	NA	NA	6.246	6.959	NA	6.003	4.87	6.463	4.625	4.267	8.352	8.118	7.588	5.921	7.491	NA	#N/A	#N/A	#N/A	#N/A	#N/A	#N/A	#N/A	#N/A	#N/A	#N/A	#N/A	#N/A	#N/A
Drug11		4.478	4.478	4.176	4.478	4.176	4.478	4.478	4.176	4.176	4.478	4.176	4.478	4.478	4.478	NA	4.478	4.176	4.478	4.478	4.176	4.478	4.176	4.176	4.176	4.176	4.176	4.478	4.478	NA	#N/A	#N/A	#N/A	#N/A	#N/A	#N/A	#N/A	#N/A	#N/A	#N/A	#N/A	#N/A	#N/A
Drug12		4.478	4.478	4.478	NA	4.478	NA	4.478	4.478	4.478	4.478	NA	4.478	NA	NA	NA	4.478	5.29	NA	NA	4.478	4.478	4.478	4.478	4.478	NA	NA	NA	NA	NA	#N/A	#N/A	#N/A	#N/A	#N/A	#N/A	#N/A	#N/A	#N/A	#N/A	#N/A	#N/A	#N/A
Drug13		4.478	NA	4.478	NA	4.478	NA	4.478	4.478	6.144	NA	NA	4.478	4.478	NA	NA	NA	4.478	NA	NA	4.478	4.478	4.478	NA	4.478	NA	4.478	NA	NA	NA	#N/A	#N/A	#N/A	#N/A	#N/A	#N/A	#N/A	#N/A	#N/A	#N/A	#N/A	#N/A	#N/A
Drug14		5.143	5.143	NA	5.143	5.143	5.143	5.143	5.143	5.593	5.143	5.143	5.143	NA	5.143	8.87	5.143	NA	NA	5.213	5.143	5.143	NA	5.143	NA	5.143	6.854	NA	6.002	NA	#N/A	#N/A	#N/A	#N/A	#N/A	#N/A	#N/A	#N/A	#N/A	#N/A	#N/A	#N/A	#N/A
Drug15		5.583	5.424	5.267	NA	5.4	5.567	5.3	5.857	5.36	5.402	5.484	5.987	5.592	5.767	5.096	5.451	5.539	5.526	5.37	5.394	NA	5.742	5.439	5.242	NA	5.551	5.551	5.09	NA	#N/A	#N/A	#N/A	#N/A	#N/A	#N/A	#N/A	#N/A	#N/A	#N/A	#N/A	#N/A	#N/A
Drug16		4.717	4.886	4.52	3.818	4.451	4.712	4.535	4.77	4.745	4.799	4.752	5.154	4.688	5.045	5.807	4.452	4.767	4.096	4.714	4.374	4.818	4.762	4.815	4.567	4.638	4.947	4.788	4.983	NA	#N/A	#N/A	#N/A	#N/A	#N/A	#N/A	#N/A	#N/A	#N/A	#N/A	#N/A	#N/A	#N/A
Drug17		6.959	6.19	6.504	5.666	6.305	6.325	6.014	6.334	4.721	4.176	5.314	6.496	4.896	6.818	6.684	6.479	6.857	6.456	5.451	5.742	6.217	6.3	6.461	6.236	6.28	6.747	5.658	4.903	6.351	#N/A	#N/A	#N/A	#N/A	#N/A	#N/A	#N/A	#N/A	#N/A	#N/A	#N/A	#N/A	#N/A
Drug18		3.845	NA	3.321	NA	4.169	2.697	3.386	2.939	2.517	2.86	2.979	4.293	3.561	NA	NA	NA	2.943	3.662	3.604	3.294	2.963	3.327	3.031	2.883	NA	2.987	2.996	2.848	NA	#N/A	#N/A	#N/A	#N/A	#N/A	#N/A	#N/A	#N/A	#N/A	#N/A	#N/A	#N/A	#N/A
Drug19		7.055	6.373	6.75	6.812	7.038	6.695	6.801	6.642	6.804	6.463	6.68	6.502	6.821	NA	NA	6.597	7.19	6.638	7.135	7.315	6.471	6.764	6.593	6.618	7.083	6.408	6.967	6.717	NA	#N/A	#N/A	#N/A	#N/A	#N/A	#N/A	#N/A	#N/A	#N/A	#N/A	#N/A	#N/A	#N/A
Drug20		4.478	5.16	4.896	5.006	4.987	5.371	5.135	4.478	5.656	5.165	4.478	5.111	5.146	5.014	5.345	4.777	4.754	5.069	4.987	4.644	4.804	5.085	4.907	4.971	5.248	5.203	4.876	4.478	5.738	#N/A	#N/A	#N/A	#N/A	#N/A	#N/A	#N/A	#N/A	#N/A	#N/A	#N/A	#N/A	#N/A
Drug21		3.699	4.213	3.699	4.073	3.699	3.699	3.699	3.699	3.699	3.699	3.699	3.699	3.699	3.699	NA	4.03	3.699	3.699	3.699	3.699	3.699	3.699	3.699	3.699	3.699	3.699	3.699	3.699	NA	#N/A	#N/A	#N/A	#N/A	#N/A	#N/A	#N/A	#N/A	#N/A	#N/A	#N/A	#N/A	#N/A
Drug22		5.332	5.433	5.202	5.237	5.664	5.301	5.509	5.719	5.356	5.295	5.282	5.058	5.198	4.951	NA	5.535	5.47	5.18	5.035	5.218	5.23	5.228	5.166	5.009	5.321	5.312	5.181	5.189	NA	#N/A	#N/A	#N/A	#N/A	#N/A	#N/A	#N/A	#N/A	#N/A	#N/A	#N/A	#N/A	#N/A
Drug23		4.478	4.176	4.478	4.176	4.478	4.176	4.478	4.478	4.478	4.176	4.478	4.478	4.478	4.804	NA	4.478	4.907	4.176	4.478	4.987	4.478	NA	4.478	4.176	4.478	4.478	4.478	4.176	NA	#N/A	#N/A	#N/A	#N/A	#N/A	#N/A	#N/A	#N/A	#N/A	#N/A	#N/A	#N/A	#N/A
Drug24		2.724	2.724	2.724	2.724	2.724	2.724	2.724	2.724	2.724	2.724	2.724	2.724	2.724	2.724	2.724	2.724	2.724	2.724	2.724	2.724	2.724	2.724	2.724	2.724	2.724	2.724	2.724	2.724	NA	#N/A	#N/A	#N/A	#N/A	#N/A	#N/A	#N/A	#N/A	#N/A	#N/A	#N/A	#N/A	#N/A
Drug25		4.883	4.478	7.52	NA	4.478	NA	4.478	7.479	8.231	7.231	NA	4.478	NA	NA	NA	7.13	7.259	NA	NA	4.478	6.485	4.932	4.478	4.478	NA	NA	NA	NA	NA	#N/A	#N/A	#N/A	#N/A	#N/A	#N/A	#N/A	#N/A	#N/A	#N/A	#N/A	#N/A	#N/A
Drug26		5.478	5.478	5.478	5.478	5.478	5.478	5.478	5.478	5.478	5.478	5.478	5.478	5.478	5.478	5.478	5.478	NA	5.478	5.478	5.478	5.478	5.478	5.478	5.478	5.478	5.478	5.478	5.478	5.478	#N/A	#N/A	#N/A	#N/A	#N/A	#N/A	#N/A	#N/A	#N/A	#N/A	#N/A	#N/A	#N/A
Drug27		4.478	5.243	4.478	NA	4.478	NA	4.478	4.478	4.478	4.478	NA	4.478	NA	NA	NA	4.478	5.714	NA	NA	4.478	4.478	4.478	4.478	4.478	NA	NA	NA	NA	NA	#N/A	#N/A	#N/A	#N/A	#N/A	#N/A	#N/A	#N/A	#N/A	#N/A	#N/A	#N/A	#N/A
Drug28		4.176	3.876	3.876	3.876	3.876	3.876	3.876	3.876	4.305	4.087	4.327	3.876	3.876	4.523	NA	3.951	4.469	4.176	3.876	4.364	3.876	3.876	3.876	3.876	3.876	3.876	4.176	3.876	NA	#N/A	#N/A	#N/A	#N/A	#N/A	#N/A	#N/A	#N/A	#N/A	#N/A	#N/A	#N/A	#N/A
Drug29		2.851	2.444	3.026	3.013	2.572	2.791	2.656	2.469	2.928	3.134	2.768	2.575	2.564	2.52	NA	3.052	2.987	2.323	2.423	2.743	2.642	2.676	2.16	2.821	3.065	3.147	2.53	2.593	NA	#N/A	#N/A	#N/A	#N/A	#N/A	#N/A	#N/A	#N/A	#N/A	#N/A	#N/A	#N/A	#N/A
Drug30		6.567	7.277	6.36	NA	6.921	6.554	6.447	6.502	NA	6.507	6.607	6.316	6.959	6.351	6.971	6.526	7.042	6.646	7.138	7.315	6.799	6.839	NA	NA	5.78	6.672	6.533	6.47	NA	#N/A	#N/A	#N/A	#N/A	#N/A	#N/A	#N/A	#N/A	#N/A	#N/A	#N/A	#N/A	#N/A
Drug31		6.336	6.517	6.215	NA	6.467	6.353	6.301	NA	NA	6.207	6.342	5.873	6.439	6.169	6.68	6.265	6.672	6.253	6.64	7.003	6.065	6.333	5.947	7.428	5.616	6.258	6.232	5.979	NA	#N/A	#N/A	#N/A	#N/A	#N/A	#N/A	#N/A	#N/A	#N/A	#N/A	#N/A	#N/A	#N/A

## Sheet: center_median
in test set?		no	no	no	no	no	no	no	no	no	no	no	no	no	no	no	no	no	no	no	no	no	no	no	no	no	no	no	no	no	yes	yes	yes	yes	yes	yes	yes	yes	yes	yes	yes	yes	yes
Antibody_ID	FullyValidated	AU565	BT20	BT474	BT483	BT549	CAMA1	HCC1143	HCC1395	HCC1419	HCC1428	HCC1569	HCC1806	HCC1937	HCC1954	HCC202	HCC38	HCC70	HS578T	MCF10F	MCF12A	MCF7	MDAMB157	MDAMB231	MDAMB361	MDAMB415	MDAMB453	T47D	UACC812	ZR7530	184A1	184B5	600MPE	HCC2185	HCC3153	LY2	MCF10A	SKBR3	SUM1315MO2	SUM149PT	SUM159PT	SUM225CWN	ZR75B		median
EIF4EBP1	Yes	-2.03455	-0.0380539	-0.46556	2.00971	1.42831	0.958145	-0.967634	-0.0653508	-0.191806	0.392937	1.14045	-0.277211	-1.03186	-1.22091	0.696114	0.78263	-0.563913	-0.207421	0.103966	-0.652278	-0.142076	1.06385	0.300624	0.109521	-0.472639	1.0827	0.0057563	-0.0057563	-1.08191	-0.378078	1.0019	0.325668	0.701589	-0.826633	0.639721	0.235828	-0.296772	-0.33624	-0.478661	0.467467	1.15523	0.664701		-0.136433
EIF4EBP1-p37	Yes	-0.681017	0.0807878	-0.697152	1.89091	0.933311	1.21518	-0.486718	-0.478854	0.245089	0.951103	1.06632	-0.285771	-0.429374	-0.626427	1.00679	0.413894	-0.234345	0.0614478	-0.585654	-0.989616	-0.291004	0.859067	0.229805	-0.00672766	-0.38964	0.821617	-0.143507	0.0256403	-1.62781	-0.571882	0.0519636	-0.660587	0.918277	0.00672766	-0.142521	-0.0912918	0.0246557	-0.212777	-0.350258	0.16831	0.373349	0.51165		-0.0304856
EIF4EBP1-p65	No	-0.12833	0.36353	-1.10429	1.99938	0.690654	1.24125	-0.0467812	-0.74861	0.0398321	0.598421	0.909295	0.0807068	0.0643453	-0.448151	0.981518	0.605374	-0.0341725	-0.0734584	-0.440817	-0.617987	-0.537336	0.577469	-0.0113328	0.341093	-0.15291	0.646559	-0.403954	0.000143742	-1.70386	-0.279823	-0.062541	-0.494811	0.595253	-0.410574	0.268058	-0.281646	-0.000143742	0.114494	-0.254638	0.0314405	0.51076	0.56459		-0.0664278
NCOA3	No	0.112855	0.669638	1.29862	-0.342726	-0.312247	1.00902	-0.291448	-0.098408	0.000385661	-0.565699	-0.12091	1.40131	0.905787	1.1421	0.211843	-0.755469	-0.552074	-0.404744	-0.422901	-0.000385661	1.55024	0.0998557	-0.215379	-0.921817	-0.128017	0.435865	-0.284887	-0.390154	-0.340858	0.0730569	0.31669	-0.105362	1.18008	-0.943283	1.12098	0.637605	0.745047	-0.722517	0.992237	0.0640632	-0.297677	0.191723		-0.0480307
AKT1,AKT2,AKT3	Yes	0.532584	-1.85374	0.631054	0.175038	-1.23951	-0.232231	1.54696	-0.40538	0.264857	-0.061452	-0.705249	-0.932301	-0.850987	-1.41928	0.510083	-0.953037	-1.41247	-1.18495	-0.67909	-0.439913	0.574275	1.76385	0.165402	0.85223	0.327064	1.2909	0.061452	0.217246	0.796607	0.370849	-0.184907	0.505396	-0.441242	-1.00892	0.675437	0.284535	0.299657	-0.203757	-0.368836	-1.71567	-0.354098	1.20331		0.143243
AKT1-p308,AKT2-p308,AKT3-p308	Yes	0.0253711	1.79732	0.106092	-0.907496	1.28688	-0.832848	-0.0253711	2.80096	0.221679	-1.19443	1.15155	0.15275	0.961301	1.42589	-0.264628	-0.687574	0.788277	1.11957	-1.35173	-1.10784	-1.47009	-1.29726	-1.33304	-1.35544	0.681144	-0.889318	0.0897693	-1.80633	-1.47453	-1.09159	-0.0532652	-1.0784	0.708433	3.32251	-1.09681	-1.17261	0.263555	-1.19764	1.6265	0.609818	0.879365	1.13789		0.0839979
AKT1-p473,AKT2-p473,AKT3-p473	Yes	-1.20325	1.57868	1.1651	-2.64198	1.41057	0.0182561	-0.0598765	2.58488	0.606947	-4.30458	1.41432	-1.90424	0.821341	1.85721	0.343416	-0.924531	0.713725	1.54151	0.0870845	-1.58694	-1.71064	-2.45304	-3.52381	-1.33448	1.49108	-1.29517	-0.213945	-1.31962	-1.02346	-0.0182561	0.992748	-2.45772	1.25867	2.6693	-1.41319	-2.09141	-0.630253	-3.71572	2.40597	0.247318	1.08962	1.37283		0.394114
PRKAA1	No	-0.590644	-0.00261018	0.37995	-0.263646	-0.371355	0.0920325	-0.488316	-0.742079	-0.114542	-0.164084	-0.142148	0.0980936	0.103803	-0.206813	0.568943	0.131256	-0.421307	0.00261018	0.382386	-0.06742	-0.428352	0.312195	-0.0242773	-0.175426	0.578914	-0.313829	0.664733	-0.131464	1.05762	-0.847658	0.0253095	0.211775	0.817195	0.490041	-0.263759	0.26368	0.171772	-0.925085	0.275562	-0.722158	0.00389766	0.0636598		-0.0118764
PRKAA1-p	Yes	-0.498772	-0.776493	1.10468	-0.422904	-0.349495	-0.144347	0.884022	0.275074	-0.25593	0.026228	0.292009	-0.0580581	-0.026228	-0.319166	1.64718	0.58854	-0.522976	-0.0430691	-0.778271	0.370217	1.09401	1.60394	-0.130877	0.912503	0.1266	-0.369437	0.909454	0.928817	0.543113	-0.20564	0.257564	-0.324437	0.401023	1.427	0.685105	0.608085	-0.322646	-0.231298	-0.454941	-0.0467396	-0.385005	0.418466		-0.243078
CTNNB1	Yes	-4.35363	0.750521	0.127301	-0.9643	0.275581	-2.21481	0.483721	-0.107666	-0.310265	-0.874456	-0.079707	0.910126	0.340228	0.590141	0.101759	1.0747	0.44563	-0.312548	0.27573	-0.93947	-0.707777	-0.419483	-1.56299	0.410249	-0.54276	-4.34404	-0.00661099	-0.814523	-3.18783	0.884278	0.515485	0.785451	-4.16325	0.400347	0.00661099	0.121921	-4.21619	-0.163465	1.02496	-0.185168	1.79842	0.351866		0.436734
BAD	No	0.00886228	-0.959245	2.09047	0.300215	-0.305913	-0.55718	-0.502619	0.0449733	1.29529	0.549484	-1.0294	0.315866	-0.476206	-0.782923	0.713799	-0.474479	-0.932163	-0.262201	-0.921064	-1.06223	-0.0992138	0.0513736	0.0153808	0.389028	0.311265	0.208346	0.602621	-0.136868	0.385052	-0.44562	0.949655	0.934299	0.472832	-0.00886228	-0.0687972	0.115361	0.761293	-0.946434	-0.0294773	-0.569899	0.144704	-0.131688		0.0879114
BCL2	Yes	0.279898	0.0366744	1.49059	-1.42334	1.21246	0.134761	-0.00670526	-0.120262	-0.811963	2.3327	0.102769	-0.610192	0.0884089	-0.382278	-0.0283848	0.671869	-0.106665	-0.311139	0.0312183	-0.263185	1.74005	-0.0957939	-0.103737	0.416898	-0.0374069	0.105542	-0.0582057	-0.865906	0.816349	-0.896291	-0.281871	0.00670526	0.238809	0.759857	-0.227254	0.862618	1.24507	-0.134345	-0.485167	0.139504	-0.405259	2.13862		-0.223761
BRCA1	No	-0.166884	0.281222	0.17321	-0.574427	-0.179175	0.302895	0.0701766	-1.03658	-1.14477	0.453298	1.24749	0.988023	-1.02144	0.0147407	-0.394458	-0.226865	0.939893	-1.29178	0.268746	-0.207231	-0.14465	-1.00571	0.659184	0.379999	0.126676	-0.629751	0.387794	-0.160297	-1.24615	-0.0546671	0.233949	1.01547	1.18131	-0.337534	0.404383	0.131364	-0.0147407	-0.943966	-1.27993	1.14903	-0.23698	0.504748		-0.0590893
CAV1	Yes	-2.68762	2.25316	-4.1037	-2.68202	4.557	-3.57529	5.42073	5.67474	-2.60848	-3.04347	-3.45596	6.1985	4.78168	1.07906	-3.2564	5.56191	0.978996	5.61272	5.77343	5.30628	-3.88443	3.81751	6.09107	-3.25274	-2.63697	-3.30975	-3.54489	-3.83973	-3.17269	9.01453	6.35113	-3.37919	-1.45824	0.983514	-0.978996	5.79795	-2.33613	5.74984	5.86083	5.69279	-2.70412	-3.64652		-0.803476
CCNB1	Yes	-0.930323	1.33955	-0.854365	-0.821353	1.0444	-0.0894658	-0.320949	-1.27127	-1.29919	-1.66965	2.11654	1.07618	0.376649	1.42483	-1.20045	-0.517558	0.317655	-0.442835	1.80337	1.77309	0.1445	-1.8204	1.55934	-1.17484	-1.09865	0.142705	-0.653536	-0.111575	-1.84746	-0.496156	0.863779	0.473867	0.0894658	-0.396605	0.830114	1.39898	-0.321224	0.128393	0.35258	2.59398	-0.922422	0.571794		-0.168473
CCND1	Yes	-0.582065	-0.858306	0.459153	1.16807	-1.22655	0.453322	2.45073	0.631085	1.21553	-0.33094	-2.83611	-0.100943	1.27151	2.22508	-1.88998	-0.960784	-0.636771	-0.219858	0.0180948	0.127328	1.40323	-0.825701	0.798387	0.69322	2.44407	1.69277	-0.789592	-0.0498145	1.38045	-0.0180948	-1.13975	1.10941	0.528717	-1.21666	1.11237	-1.19231	0.0748043	-1.86793	-1.80295	-0.405116	-0.406259	2.43753		0.0412241
CCNE2	No	-0.532877	0.0292272	0.346239	-0.0778153	-0.118531	0.0226187	0.0733876	-0.0133602	0.2512	-0.277942	-0.187478	0.0459161	-0.153063	0.443743	-0.190327	-0.0776252	0.40388	-0.313325	0.545705	0.305877	0.649422	-0.197631	-0.15677	0.510555	0.640565	0.427934	0.0133602	-0.177828	0.415793	-0.311141	0.142938	0.341253	-0.2719	-0.606283	0.902774	-0.27906	-0.188431	-0.264254	0.300318	-0.397963	-0.0235087	0.099884		-0.00795936
PECAM1	Yes	0.391936	-0.648971	0.56942	0.0212125	-0.884312	1.14204	-0.715696	-0.768269	0.483351	0.322899	0.172642	0.0589697	0.940949	-0.0910146	0.66984	-0.27459	-0.795311	0.0438132	-0.636897	0.23422	-0.211328	0.145866	-0.0710417	-0.280707	0.453667	0.405771	-0.0212125	-0.919877	0.370067	-0.404449	-0.0950967	0.140216	-0.547299	0.126434	0.133463	-1.33154	1.28509	-0.417858	-0.217765	-0.597478	0.962714	-1.20612		0.0434724
CDK2	No	-0.101628	-0.154665	0.109241	0.18863	-0.677977	0.515767	-0.0986964	-0.500288	0.187921	0.0851177	-0.270709	0.180393	0.375438	-0.42212	0.219302	-0.135076	-0.0459167	-0.241078	-0.140398	-0.503611	-0.2095	0.166031	0.131994	0.0556366	0.0571105	0.17264	0.21772	-0.136226	-0.40126	-0.710868	-0.0163377	0.0163377	0.861868	0.453418	0.527279	-0.25272	0.0716212	-0.804266	0.241241	-0.612877	-0.241435	0.0729299		0.0567059
CDK4	No	-0.811191	-0.42491	0.115056	-0.636002	1.0655	-0.00128356	-0.448573	-0.0829408	-0.469124	0.241445	0.898079	0.359203	0.00128356	0.34657	-0.334587	-0.445059	0.0223732	-1.29785	-0.573058	-0.659889	0.788711	-1.31233	0.200185	0.263726	0.248187	0.785554	0.190865	0.253957	-0.611892	-1.2785	-0.477889	-0.269791	-0.247055	0.249128	0.573204	-1.3156	0.142626	-1.52442	0.296409	0.214417	-1.65432	0.0906242		0.199453
JUN	Yes	-0.369411	0.51596	-1.84096	-0.55196	3.05461	-1.07064	1.94702	2.00611	-2.02679	-1.58188	-0.984402	0.388715	1.34202	0.767718	-1.15664	-1.81717	0.182461	4.24365	-1.15224	1.61877	-1.81206	2.11237	2.83263	-2.09409	-0.865941	-1.84582	0.913668	-0.611691	-1.6361	1.0786	2.16142	0.755251	-0.194775	1.67345	-1.16994	0.603024	-0.159094	2.45951	0.125553	2.16681	-0.125553	-1.99696		-0.295773
JUN-p73	No	-0.38442	-0.268825	-0.765122	-0.083415	0.486624	0.211041	0.469355	0.512628	0.071575	-1.98538	0.117811	-0.246888	1.09597	0.176551	-0.153323	-1.11555	-0.264459	1.60554	-0.854719	0.656842	-0.975331	1.33089	1.60571	-0.622599	-0.879698	-0.696099	0.00828722	-0.293645	-0.506424	-0.216975	0.307718	0.186941	0.00837249	0.692106	-0.591409	-0.537905	0.652811	0.0614876	0.331742	0.671379	-0.00828722	-0.671719		-0.00460283
KIT	No	-0.041448	0.450517	0.0549207	0.216838	-0.329371	0.0787007	2.07468	-0.0736702	-0.742684	-0.896987	0.0186375	0.440009	0.450958	-0.404836	-0.186132	-0.242833	0.901506	-0.68741	0.605281	0.817809	-0.210915	4.18417	-0.339203	-0.095553	0.932385	-0.427181	-0.0296129	-0.259237	-0.0386767	-0.632097	0.114399	0.376732	0.412685	0.876486	-0.630905	0.874845	0.770546	-0.111676	0.00204928	-0.115093	0.167522	-0.00204928		-0.342207
CASP7	Yes	0.63167	0.0323526	0.0224147	-0.0176084	0.105126	0.468728	-0.42928	-0.460893	0.404161	-0.347985	-0.340519	-0.403877	-0.169723	0.00516833	0.307874	-0.254069	0.561542	0.243243	0.569627	-0.00516833	-0.293197	0.0326627	-0.370797	0.263133	0.439673	0.0780702	-0.069154	-0.66259	0.254962	-0.51475	-0.198056	-0.142764	0.195834	0.0172886	-0.373513	0.658764	0.589025	-0.523372	-0.177793	-0.0343006	-0.0309858	0.291176		-0.000761001
PARP1	No	-0.314889	0.954327	-0.0594477	-0.386575	-0.200129	-0.240476	0.666337	0.78347	-0.365189	-0.407567	0.493618	-0.402129	0.387353	0.232403	-0.752327	-0.061673	0.289255	-0.272699	0.429654	-0.35982	0.0127612	-0.392803	0.154784	0.694183	0.870872	-0.94726	-0.614118	0.316061	-0.0986151	0.941323	0.969223	-0.0987313	-0.499478	0.399628	-0.0127612	-0.0928921	0.462035	1.67707	1.23685	0.112584	0.173661	-0.107057		-0.100037
MYC	No	1.09333	-0.00348317	-0.699377	-0.7135	0.178992	-0.536088	0.00348317	1.37391	-1.38381	-1.06834	1.29941	2.15094	1.26019	-0.0933724	-0.914446	-0.680491	0.116219	0.164789	0.287741	1.87299	-0.100322	0.282841	1.48428	-0.952019	-0.56478	-0.514808	-0.010719	-0.722524	-0.907893	-1.39962	0.750115	-0.425985	0.63609	0.866981	-0.256377	1.82318	1.13859	-0.115467	1.73849	1.68309	-0.615234	0.218677		-0.295115
COL5	No	-1.43307	1.36425	-1.45485	1.9119	7.48617	3.12887	0.0461307	5.2427	-0.771445	-1.051	-0.338587	1.80177	2.1024	3.77388	-0.582072	3.91733	-0.467701	5.22509	-1.42454	1.36357	-0.340206	5.58874	-0.418297	-0.142708	1.14892	-1.03906	-0.792813	-1.03093	-0.778604	-1.89346	-1.27829	0.0781603	2.99561	1.05101	-0.572035	-1.22001	-0.0461307	1.48911	1.02572	4.68358	0.0556072	-0.808716		-0.660464
COL6A1	Yes	-0.717784	-0.0221707	-0.0761193	-0.025573	-0.746292	-0.173854	0.0934402	1.00908	-0.35814	0.328437	0.299073	0.675578	0.0445639	-0.0666857	0.287127	0.759392	0.387807	1.48585	-0.380572	0.0701767	-0.166379	2.54399	-1.04781	0.0942704	0.0840313	-0.123116	-0.00866797	-0.600513	0.0581969	0.834559	0.557832	-0.00106059	-0.419403	-0.259525	0.13184	-0.454619	0.128517	0.00106059	0.747475	-0.164346	-0.0769634	-0.213078		-0.0793948
CDH1	Yes	-2.83771	0.215457	0.452444	0.47817	-3.8514	-0.473455	-0.0910264	-3.73536	0.060024	1.07146	0.404793	0.365612	1.37897	0.933063	1.3947	-3.64737	0.756001	-3.00701	-0.0294179	-0.463533	0.0797686	-2.21696	-2.29392	1.04922	1.90281	-2.69295	0.516624	0.0294179	-2.56171	0.905534	-0.15476	1.14876	-1.29187	-1.41301	0.537306	-1.61253	-2.5689	-2.81756	1.38628	-4.01515	1.99277	-0.0916567		0.774974
EGFR	Yes	-0.266779	2.37484	1.70659	-1.09899	0.0693023	-0.672502	0.233381	0.0011059	-0.545003	-1.35578	-0.574658	0.781621	0.194061	1.02278	0.400799	-0.023111	0.893302	-0.0011059	0.648136	0.543329	-0.75603	-0.495226	0.467529	0.249075	-0.224709	-0.306829	-0.834163	-0.0526787	3.36463	1.29166	1.24855	-0.1971	-0.115885	-0.760478	-0.11174	0.298641	0.304524	-0.926944	0.832585	-0.090464	1.03195	-1.07131		-0.183958
EGFR-p1068	Yes	0.513351	0.703461	-1.27216	-0.235874	-0.512789	-0.194836	-0.0726424	-0.105474	-1.64353	1.40797	0.561519	-0.317268	0.523341	-0.202471	-0.516821	-0.296086	-0.553324	-0.430661	0.619978	1.07512	-0.992221	-0.269227	0.100689	-0.196907	0.0188661	-0.61796	-0.0188661	-0.441272	0.270115	0.47135	0.462033	1.60932	0.653374	0.366399	-0.208233	1.07393	0.879168	0.122179	0.623351	0.24076	-0.0503985	0.246689		-0.0434758
EGFR-p992	No	3.10182	0.373391	0.794739	-0.529354	-1.21879	0.205549	-0.689546	-0.550362	3.3358	0.191122	0.148237	-0.558323	0.738766	0.687291	0.692312	-1.26002	-0.428612	-0.480024	-0.0298344	0.0298344	-1.32639	-0.664325	0.0861662	0.919141	-0.19212	0.504672	-0.432767	1.17066	3.41671	0.0736963	-0.086414	-0.189845	1.10074	-0.834969	-0.492546	-0.079941	1.93016	-1.16981	0.285744	-1.60404	2.54727	-0.793207		-0.19115
ESR1	Yes	-0.359869	-0.0552061	3.80798	5.54308	-0.354907	4.79426	-0.765946	-0.79756	2.54224	5.99953	-0.423619	0.462692	0.34496	-0.0775047	0.0331365	-0.709578	0.114862	-0.456247	0.0383923	-0.0331365	6.25298	-0.401846	-1.06607	4.58934	3.68835	-0.982002	5.49726	4.00865	3.10717	-0.851417	-0.598069	3.71421	0.511386	-0.43252	4.99789	-0.311753	0.277427	-0.432291	-0.266803	-1.07431	-0.259911	5.60117		-0.996465
MAPK1	Yes	-0.446881	-0.114859	-0.0803936	0.461663	-0.825315	0.19989	0.60099	-0.563467	0.0367006	-0.721459	0.0256745	0.382671	0.257767	0.9738	-0.34271	0.77737	0.610541	-0.307604	-0.0256745	-0.66718	-0.494055	-0.242922	-0.0420033	0.11028	0.297535	-0.0338526	-0.518554	-0.189123	0.402052	0.535221	0.243639	0.338925	0.485782	0.487951	-0.439567	-0.353104	0.205858	-0.246411	-0.0425511	-0.343934	0.0405866	0.287626		0.0501862
GSK3A,GSKB	Yes	-0.708913	0.154139	0.354661	0.0930182	-0.492225	0.372203	-0.354829	-0.348922	0.700114	0.789095	-0.0317794	-0.146579	-0.113225	-0.16234	0.0140768	-0.164983	0.00163826	-0.210206	-0.526013	-0.382462	0.00669804	-0.310273	-0.383291	0.00207814	0.0231016	0.291626	-0.357232	-0.279793	0.204908	-0.540086	0.0356492	0.0913599	1.00655	0.502362	0.13334	-0.42498	0.0485106	-1.30415	0.0105623	-0.470677	0.245393	-0.00163826		0.1061
GSK3A-p21.9,GSK3B-p21.9	Yes	-0.592889	1.45303	0.531062	0.0158555	-0.252521	1.50126	0.666435	-0.0780681	1.01303	0.636901	0.364641	0.753386	1.74931	0.295664	0.558119	-1.28228	0.193909	-0.0718662	-1.35508	-0.0158555	-0.66225	0.524662	-1.11054	0.37879	-0.0448378	-1.19762	-0.15431	-0.713137	-0.627273	0.843254	0.699755	-0.67613	0.812563	0.775034	-0.0491268	-0.977384	-0.598324	-0.82753	0.739882	-0.460696	0.258221	-0.618383		-0.0546688
IGF1R	Yes	-0.529562	1.09373	-0.305053	1.72416	0.388208	-1.49235	-0.149518	-1.20819	-0.474814	0.255101	1.18765	-0.140601	-0.828276	-0.194274	-0.942047	0.482471	-0.0964439	-3.29499	0.661332	0.265795	1.18843	-1.44893	0.0964439	0.852676	-0.501574	-1.10616	0.295742	1.27353	-1.41207	0.385757	1.31428	1.61473	-0.888424	0.594019	0.589819	0.933094	2.82426	-2.60651	-0.649666	-0.6996	-0.601677	0.183195		0.000227094
MAPK8	Yes	-0.630391	0.201069	0.102141	-0.993805	-0.536767	-0.11288	-0.662373	-0.013227	0.120343	-0.0720627	0.145259	-0.270492	-0.433238	-0.0340726	-0.796049	0.077528	0.0895572	-0.852928	0.248707	-0.331886	-0.0580712	-1.21921	0.0904819	-0.114092	-0.660648	0.0642682	0.154801	-0.708808	0.396931	-0.889496	0.723694	0.494418	0.212253	0.209483	0.194085	0.0817731	0.0959402	0.343495	-0.148638	0.013227	0.266245	-0.210405		0.151326
MAPK8-p183.185	Yes	0.037637	-0.122978	-0.345926	0.578661	-0.397532	0.0359537	-0.110443	0.197722	-0.285108	-0.000539072	-0.0440414	-0.132696	0.300156	0.0650547	0.0346185	-0.236436	0.152959	0.12927	0.221639	0.000539072	-0.161431	0.489038	-0.0679236	0.0778208	0.159144	-0.0735112	-0.196196	-0.169151	-0.0862471	-0.711142	-0.298862	0.166983	0.526159	0.546434	0.418154	-0.0881191	0.359889	-0.43057	0.217499	-0.343246	0.130064	-0.00898632		0.0210412
MAPK1,MAPK3	Yes	1.62446	2.89925	-0.870804	0.277106	-0.242572	-1.77345	-0.592771	0.653235	1.79174	-1.57779	-1.06963	-0.208309	1.174	1.22711	-0.567639	1.13231	-0.48531	0.702865	1.84528	1.77573	-1.74834	1.13277	4.34292	-1.72828	-0.959757	-0.098086	-0.645416	0.835888	3.03337	0.0905664	-0.0978404	2.8627	-0.52922	0.665076	-0.475051	1.75275	-0.144848	0.186413	-0.0905664	-0.206732	0.170807	-2.59678		-0.436153
MAP2K1	Yes	-1.01075	1.89795	-0.659562	-0.582575	-0.73127	0.399825	0.837278	0.00669909	-0.396186	-0.70743	-0.944314	-0.196257	1.02248	1.07102	-0.2426	-0.427993	1.56946	-1.07217	1.2715	0.564089	-0.0204219	-0.73706	0.477537	0.64705	0.11193	0.47994	-0.706564	-0.00669909	-0.290685	1.17796	1.60428	-0.546061	-0.525144	-0.871457	0.3672	0.96814	-0.732126	0.730488	-0.13324	0.434972	0.154707	0.769125		-0.158892
FRAP1	Yes	0.297253	0.427577	-0.835624	-0.052732	-0.982987	-0.0203535	-0.0388558	0.286891	0.391908	0.188481	-0.340151	0.600701	0.287322	0.378698	0.243653	-0.0896987	0.463071	-0.776924	-0.980784	-0.12642	-0.377166	0.836913	-0.519729	-0.409408	0.105048	-0.439191	-0.114486	-0.335221	-0.0278383	0.200557	0.329875	0.144355	0.625608	-0.590117	0.118306	-0.606917	0.0549094	-0.0776912	0.177954	-0.398325	0.312704	0.0203535		0.0743507
FRAP1-p	No	-0.168493	0.48932	-0.628534	-0.675098	-0.382219	0.124397	0.0876658	0.483175	0.184312	-0.0821173	0.212515	-0.071949	0.659327	0.416214	0.503608	-0.503313	0.14238	0.0541538	-0.831691	-0.791468	-0.580693	0.346489	-0.294187	-0.422677	0.133169	-0.367507	0.107106	-0.652524	-0.536165	-0.308282	-0.445499	0.381702	0.94145	0.0283026	0.00710763	-0.00710763	0.123316	-0.148077	0.088787	-0.0814107	-0.262622	0.276913		0.0957614
PIK3CA	Yes	0.0884846	-0.135035	-0.358454	-0.321507	-0.837691	0.187222	-0.361606	0.235174	0.00951885	0.333129	-0.0187785	0.270429	-0.0364894	-0.284448	-0.00951885	-0.305711	0.274881	-0.095314	0.0409988	0.125509	-0.455437	-0.138917	-0.155424	-0.172081	0.276637	0.12636	0.269493	-0.502164	0.244616	-0.606738	0.403525	0.037356	1.26548	0.084311	0.339237	0.363136	0.299177	-0.53902	-0.06611	-0.354078	0.261655	-0.222152		0.0695452
CDKN1A	Yes	-0.786225	0.0313518	-0.129847	-0.0216315	-0.674309	-0.847933	-0.34627	0.109115	-0.227971	0.00697895	0.0605257	0.775273	-0.205579	0.536694	-1.01677	0.37069	-0.136449	-0.656969	0.380091	0.406947	0.485667	-1.09543	0.782924	-0.202617	-0.0254797	0.0347431	-0.00697895	-0.38779	-0.850647	0.211707	0.708458	0.0723561	-0.634562	0.402006	0.209208	0.200335	-0.784749	-0.673172	0.262475	0.164672	-0.207401	0.855012		0.0531817
CDKN1B	No	0.415428	0.24646	-0.229439	-0.00250625	-0.0612306	0.449593	-0.0103244	-0.371242	0.56094	0.223203	0.184088	0.0393132	0.0227426	-0.0224442	0.384124	-0.14995	0.00250625	-0.0126	2.18465	1.49719	-0.255376	-0.301256	0.299349	0.0766542	0.516819	-0.0622452	-0.375641	0.0767402	-0.250438	-0.177493	-0.217233	0.203686	0.244532	-0.224234	-0.0465023	1.75563	0.471071	-0.43521	0.404591	-0.552191	-0.224354	-0.0147729		-0.0869878
MAPK14	Yes	-0.621897	0.228839	-0.85954	1.04952	-1.61225	-0.149797	-0.522221	-0.482271	0.459447	1.18766	-0.120019	0.339094	0.0536002	0.369758	-0.250915	-0.579993	0.493256	-0.980669	0.0296157	-0.196542	-0.257813	-0.326171	0.508177	0.423891	0.715451	0.138971	-0.695574	0.435462	0.727213	-0.622532	0.117291	0.227557	0.744782	0.251573	0.230672	-0.368076	-0.244948	-0.0772318	0.550733	-0.398229	-0.0296157	-0.742856		0.0333334
MAPK14-p	Yes	-0.491257	0.25869	-1.06691	-0.20939	0.301294	-0.214214	0.525324	-0.393289	-0.728774	-0.496835	0.507488	0.677547	1.24022	0.474628	0.18941	-0.0938154	-0.045031	0.775259	0.110006	-0.148965	-0.665033	0.275411	0.557523	-0.205561	0.256736	-0.00949312	-0.301896	-0.309127	0.185807	-0.120539	0.00949312	0.341337	0.663468	1.09662	-0.431392	-0.13025	0.110508	-0.391769	0.323158	0.164552	-0.502546	-0.49976		-0.0315805
TP53	Yes	0.35155	2.26452	0.710961	-0.222154	3.14245	1.70641	6.82284	1.74696	-1.5883	-2.4256	-1.26149	-0.0805584	-1.06148	1.63756	-2.3253	5.12236	5.24963	-0.0307821	-0.851746	0.389341	-0.360649	-2.52697	4.86912	-0.926849	0.686194	-0.708706	2.54494	-0.641824	-0.858067	-0.680197	0.453199	-1.19223	2.28544	-1.37309	0.0307821	-0.768531	1.94628	1.57187	5.04691	-0.0927883	3.39231	-1.04384		-0.798902
TP53-p	No	-0.212977	1.20697	-0.806784	0.0851658	1.16936	0.860108	4.24477	0.00755238	-0.571221	-0.201243	0.0129239	-0.868897	-0.00755238	-0.991136	0.0266671	2.95621	2.8636	-0.343304	0.299144	0.433593	-0.297601	0.254435	2.75081	-0.494308	-0.714657	-0.291213	1.56768	-0.977184	0.198183	-0.31085	-0.167784	-0.0500045	0.620484	-0.0962857	-0.531655	0.651842	0.0925591	-0.945272	1.22514	-0.717681	-0.3923	0.0977189		-0.271448
RPS6KB1	Yes	-0.333554	-1.17841	2.74915	0.913338	-1.5599	0.295381	-0.934886	-1.28205	-0.508107	0.782059	-0.47404	0.339973	-1.04077	-0.550258	0.370753	0.393906	-0.891418	-1.34489	-0.354865	0.351489	5.50887	1.32905	-0.70833	2.14292	-0.501822	1.07514	-0.0488467	0.569796	0.731452	0.181975	0.204423	1.04814	-0.307782	-0.039899	4.91012	0.039899	-0.881956	0.762384	-0.3703	-0.171247	-0.664828	1.64398		-0.299938
RPS6KB1-p389	Yes	0.363374	-0.386268	0.126333	-0.0148538	-1.21938	0.0222163	-0.623812	-0.872435	-0.0757678	0.233482	0.0148538	-0.938766	0.592105	0.30428	0.911058	-0.628147	-0.803396	0.0482081	-0.80321	-0.800896	1.30675	1.08727	0.441613	0.585487	0.588767	0.438331	-0.982933	0.108402	0.26512	0.0194465	-2.07072	-0.0950694	0.541419	-0.0604837	1.64872	-1.18672	0.397616	-1.17536	-0.575653	-1.22372	-2.05871	-0.309887		0.250928
MYC-p	No	0.519088	0.0807867	-0.131806	0.574563	0.15395	-0.215987	0.468701	-0.316233	-0.200588	-0.245679	0.1647	1.16553	0.342364	-0.150749	-0.0390327	-0.521028	-0.0584768	-0.147728	-0.116182	0.762683	-0.258887	-0.391143	0.690729	-0.480753	-0.703322	0.107212	-0.222601	-0.0406801	-0.689411	-0.346018	0.138505	0.976743	-0.193377	0.169592	0.161301	0.585284	0.714483	0.102431	0.280762	0.80705	-0.0489968	0.0390327		-0.129396
PCNA	No	-0.240267	-0.458796	1.15	-0.450374	-0.525124	-0.128808	-0.367511	-0.635118	0.614314	0.226539	1.88855	-0.15987	3.56878	1.0945	0.0424287	0.0850355	0.428806	-0.436942	-0.530179	-0.488646	0.00640906	-0.176171	1.41654	-1.36393	1.14806	1.62582	0.417264	-0.917496	-0.845306	0.94975	0.846665	-0.989842	2.75943	0.0486604	-0.922233	-0.196812	0.276934	-1.01639	2.19905	-0.00443673	-0.872576	0.00443673		-0.253596
PDK1	Yes	0.275367	0.0693975	0.28874	1.02189	-1.12937	0.336475	-1.32376	-0.666219	0.526376	0.132468	-0.152324	-0.301924	-0.713222	-0.434069	0.0896851	-0.242623	0.36407	-1.14648	-0.60758	-0.639492	0.0743772	-0.925574	-0.385573	0.477119	-0.156117	0.054467	-0.0424227	0.350737	0.299733	-0.46324	-0.373276	0.0424227	0.252322	-1.06547	0.598201	-0.922932	0.273369	-0.974617	0.515133	-0.815097	0.775395	0.0753904		0.189032
PDK1-p241	Yes	0.0074687	-0.0074687	-0.090383	0.490161	-1.2497	0.864344	-1.32814	-0.624996	0.757935	0.855244	0.0339691	-0.0712687	-0.256182	-0.13101	0.467426	-0.547353	0.252628	-1.30657	-0.667476	-1.07084	-0.0618388	-0.333911	-0.326564	0.0123414	0.140048	0.102123	0.0214626	0.26797	0.242724	-0.407668	-0.289781	0.0906053	0.606252	-0.676379	0.519269	-0.798658	0.32016	-0.799293	0.660401	-1.05237	0.297789	0.289296		0.163804
PRKCA-p657	Yes	0.963504	0.244509	-0.344497	-2.87787	1.78627	-2.51741	0.706997	1.79205	-2.99342	-2.564	-1.42832	1.18108	0.128233	1.55951	-3.4043	3.79052	-2.53545	1.74536	-0.02733	0.0192546	-0.673499	3.72892	2.60225	-0.561353	1.26662	-3.03979	-2.07151	-0.635944	-0.380596	0.821594	-0.895948	-1.46025	0.387785	0.731666	0.599929	-0.774396	0.922537	3.70249	-1.54533	2.88254	-0.0192546	-0.700706		-0.19538
PRKCA	Yes	0.229251	0.250611	-0.163804	-1.4221	1.66858	-2.32743	0.321187	1.31764	-2.96625	-2.82473	-1.33169	0.713003	-0.000872794	0.829963	-3.41983	3.52864	-2.67334	1.77621	0.000872795	0.115503	-0.236667	3.83748	2.36366	-0.957069	0.876088	-2.97907	-0.784395	-0.859467	-0.515755	0.340818	0.365892	-1.99463	-0.395463	1.12601	0.474891	-0.478097	0.600744	3.12628	-1.87537	2.50949	-0.812616	-0.138811		-0.0894109
PGR	Yes	0.464679	0.305793	4.2094	3.79664	0.195706	3.58177	-0.426134	-0.599898	-1.22615	4.27293	0.012998	-0.252355	-0.256833	0.418877	-0.317129	-1.55826	0.0280838	-0.254356	-0.114437	0.0487518	0.259365	0.407334	-0.780272	3.83666	0.544323	-0.129004	7.74871	7.34429	-0.136432	-0.571254	-0.312377	0.228333	-0.112146	-0.169028	-0.012998	-0.535332	0.485173	-0.979623	0.0312154	-0.385304	-0.38534	0.1459		-0.457004
PTEN	Yes	-0.130518	-1.40812	1.21085	0.164384	-5.15411	-0.73828	0.603421	-5.03806	0.289122	0.962395	-1.22151	0.696808	-5.04902	-0.18185	0.922808	-4.95008	-4.77747	-0.199934	0.0423831	0.200963	0.955363	0.0156698	-0.0156698	0.921633	-2.43232	0.535129	0.366961	0.523327	1.12807	0.597806	-0.251138	0.0357899	-0.632086	-4.5264	0.385509	-0.496104	-0.600662	-0.445942	-5.02397	-0.352301	1.00176	0.80684		0.86295
RAB25	Yes	0.391694	-0.245793	0.206436	0.721639	-1.58279	0.908582	0.630995	-1.16979	-0.523944	-0.14936	-1.04968	0.620361	0.676648	-0.0508094	0.866091	-0.888635	1.36975	-1.34126	-0.248234	0.0308688	0.677638	-0.839761	-1.01937	-0.269264	0.423442	-0.0403222	0.238342	0.541543	0.455228	-0.131924	-0.661012	0.959765	0.31885	0.121273	0.766435	-1.04414	-0.0377252	-1.29942	-0.0308688	-0.938278	1.73507	0.433964		-0.0166091
RB1	Yes	0.121134	0.528375	-0.249287	-0.520751	-1.95515	0.93022	-0.141741	0.0234807	-0.234459	0.736615	-0.151779	0.411338	-0.487005	0.151759	0.323682	-0.219691	-0.0234807	-0.322083	-0.0351195	0.217876	-0.480895	-0.25548	2.04872	-0.132638	0.1487	1.25353	-0.144401	0.139603	-0.818132	-0.317571	0.450862	0.35127	1.47841	-0.952067	0.21597	1.14458	0.472867	0.458905	-0.375666	-0.2113	-0.532264	0.157591		0.0961958
RB1-p	No	0.759961	1.13303	-0.491089	-1.12248	-4.70946	0.262923	0.690022	0.330644	-0.865179	-0.803445	-0.894331	1.43927	-4.55852	0.00911659	-0.201074	-0.0791573	-0.847328	0.0263764	0.278908	1.45577	-0.802422	-2.39889	2.10212	-0.736921	-0.781443	1.19429	-0.70894	0.504394	-2.34354	-1.03927	0.709017	0.628031	0.0274524	-3.38529	0.0295138	2.19995	-0.00911659	0.929163	-1.47662	0.910454	-1.27173	0.17522		0.603149
RPS6	No	-0.0967944	-0.137681	-0.436144	-0.679679	-0.624776	0.0945592	-0.946225	-0.458218	0.446023	0.250749	0.1408	0.561412	0.230343	0.498301	0.0258589	-0.161377	-0.486715	-0.438888	-0.383583	0.384779	0.269587	-0.338957	0.76048	-0.60153	-0.241282	0.283498	-0.0798556	-0.0297242	-0.845845	-0.00621993	0.445314	0.0847592	0.00621993	0.266591	0.0344623	0.455496	0.389403	-0.608417	0.0415913	-0.494615	-0.185779	0.665866		0.0581437
RPS6-p234.236	Yes	0.020352	0.715455	-0.303057	-0.512659	0.0979135	-0.36208	-0.31221	0.293955	0.482145	-0.205933	-1.63729	0.105106	1.07453	0.755798	0.0379537	-1.43213	-1.92963	0.507355	-1.91984	0.676573	0.466027	-0.47814	1.3586	0.0905409	-0.116393	0.147536	0.0426701	0.24194	-2.29759	-3.32055	-2.87019	-1.47118	-0.339383	1.13354	-0.020352	0.0327035	-0.437537	-1.89239	-2.18679	0.357225	-1.24583	0.727241		0.464307
RPS6-p240.244	Yes	0.0961369	0.584794	4.52695e-05	-0.709182	0.0866985	-0.141299	-0.48117	0.330931	1.00992	-4.52695e-05	-1.58636	-0.0785242	0.938779	1.16251	-0.222352	-1.22259	-2.73425	0.483725	-2.7311	0.570679	0.835304	-0.24756	1.42895	0.359918	0.335582	0.392062	-0.221261	0.0444935	-2.35422	-5.40514	-4.05409	-1.57062	-0.0732594	0.746194	0.335744	0.0645407	-0.373599	-2.09124	-2.51096	0.0835751	-1.61493	0.364445		0.612509
SRC	Yes	-1.25915	1.14214	-2.46463	0.408408	-0.498334	-0.468389	0.628899	0.658327	-0.982835	2.71104	1.25474	0.0750084	-1.53226	0.76899	-1.65526	0.452687	0.0454276	-1.95071	-0.585771	0.136951	-2.0993	-2.5287	-0.0454276	1.12535	2.07369	-3.0432	-0.0736617	1.59127	-0.722819	2.14474	1.57943	1.18984	-0.360079	-0.634312	-1.09796	0.587035	0.470809	-0.884589	0.525409	-0.662285	-0.0896043	0.173095		0.141236
SRC-p416	Yes	-0.101381	0.43025	-1.69304	-0.383067	-0.95834	-0.540832	-0.739046	-0.130341	-0.17655	2.0879	0.341254	2.44421	0.47813	-0.59726	-1.13497	1.44031	0.526883	-1.14923	0.721451	0.880935	-0.989663	-1.43888	-0.657799	0.33927	-0.52253	-1.26985	-0.683945	2.26956	-0.54377	0.748562	0.803323	0.2805	0.124706	-0.419652	0.101381	0.601256	-0.120271	1.46519	0.268496	-0.48213	0.518531	0.776769		-0.215227
SRC-p527	Yes	-1.46057	0.701927	-1.0044	-0.456466	-1.10856	-1.29296	0.506267	0.110085	-0.239367	2.47454	0.578445	0.0362356	0.467945	-0.0100202	-0.443755	0.845602	0.117229	-1.361	-0.709384	0.0100202	-1.39741	-0.437903	-0.0503003	1.33573	0.749122	-3.95467	-0.616587	1.40574	-1.24712	1.9763	1.34504	0.457586	0.125835	-0.224597	-0.364789	0.537391	0.279397	0.994597	0.335078	-0.379082	-0.246438	-0.378931		0.0127351
STAT3	Yes	1.10924	-0.722098	-0.835916	-0.325188	0.00608228	-0.243402	1.95179	0.412765	-0.529987	-0.00608228	-1.00099	0.461929	0.19436	-0.105443	-0.115324	0.0641586	0.167095	-0.648705	0.876555	1.97065	-0.943004	0.616571	0.0175309	-1.25383	-0.293953	-1.22467	-0.278321	-0.772365	-0.676678	2.76278	1.38203	-0.0136603	0.289685	1.67604	-0.598765	0.384046	0.308234	2.27522	0.314392	0.299562	-0.199391	-0.219158		-0.136593
STAT3-p705	Yes	1.21139	1.03689	-0.594353	-0.157253	0.387481	-0.243321	0.940834	0.986783	-0.30233	-0.0861713	0.672785	-0.082562	-0.232393	0.467607	-0.375148	0.418991	1.68909	-0.651895	1.05	0.675566	-0.864961	-0.26478	-0.602235	-0.412677	0.965499	-0.582281	-0.273065	9.222e-06	-0.17794	0.175267	-0.0706122	0.804318	-0.0310653	1.04765	-0.43628	0.157733	0.57035	-0.447101	1.24955	0.34674	0.284815	-9.222e-06		-0.242993
STAT3-p727	No	1.29179	-0.443605	-0.806766	0.0562344	-0.802993	0.346127	-0.469453	-0.0770318	-0.236896	0.154724	-0.0956173	0.0911632	0.858221	0.91545	0.58182	0.176413	0.592097	-0.52119	0.439031	0.382298	-0.946309	-0.446597	0.420391	-0.612001	1.00685	-0.553036	0.427838	-0.137812	-0.2465	-0.10666	-0.174112	1.00099	1.15851	0.33544	-0.118734	0.070555	0.730212	-0.789833	-0.189854	-0.823505	-0.025805	0.025805		-0.0370157
STAT6	No	1.93292	-0.707265	-0.409079	-0.662279	-1.92787	-0.860628	0.0823369	-1.05784	3.3172	0.603294	0.63794	-0.767946	-0.0678698	-0.365229	-0.139115	-1.45592	-1.37979	-1.09813	0.719043	0.811923	0.0678698	-0.107746	-0.292407	0.771203	0.109824	0.883771	-1.17413	1.05342	1.24925	0.614121	0.501846	0.419201	1.35467	-0.319787	-0.551857	0.298663	1.69827	-0.299357	0.788607	-0.695859	2.18195	-0.90014		-0.144506
TSC2	Yes	-0.0464308	-0.0246755	0.492701	0.633858	-0.653004	0.557073	-0.388149	0.0285993	0.807458	0.599867	0.190798	-0.389689	0.075194	-0.0816698	0.171766	0.182057	0.144405	-0.578088	-0.340927	-0.415513	-0.398493	0.16619	-0.349042	0.0523846	0.25224	0.0413218	-0.0237318	-0.0814344	-0.171367	0.103295	-0.0663068	0.0717456	0.252615	-0.204505	0.1448	-0.529189	0.0237318	-0.455448	-0.689026	-0.74716	-0.284198	0.211764		0.0763048
TSC2-p	No	0.312134	-0.318346	-0.743358	0.188555	-0.902782	0.0221888	0.0188121	-0.725701	0.616126	0.484039	0.0119976	0.0979682	0.17624	-0.138086	-0.210297	-0.311127	-0.114815	0.0956569	0.190239	0.0168953	-1.1924	-0.0119976	-0.156561	-0.493431	0.161293	-0.355853	-0.743053	0.103821	-0.403765	-0.476728	-0.633454	-0.133191	0.227779	0.118077	0.128976	0.390012	0.265048	-0.115822	0.0944236	-1.43386	-0.289884	0.179255		0.164879
KDR	Yes	0.162487	0.592336	-0.729128	0.489025	-0.606964	-0.345686	0.806551	0.206273	-0.875477	-0.56784	0.0216762	-0.108256	-0.513625	-0.257485	-0.730276	0.225942	0.250039	-0.513001	1.34392	0.167621	-0.244792	-0.824732	0.0579155	0.0384352	0.102315	-0.0882461	-0.111349	-0.202935	0.138354	1.64201	1.04759	0.524041	-0.153205	-0.085052	-0.0216762	0.837206	-0.355015	-0.978491	0.236403	0.254511	-0.325861	0.0268189		0.012836
CD20	No	0.402505	0.498421	0.0155636	-0.43438	-0.137192	0.29369	0.0446613	-0.525817	-0.378666	0.884389	-1.12703	0.0451347	-0.879075	0.283924	0.385838	-0.0210338	-0.135076	0.20737	1.2971	0.820504	-0.473737	-0.960853	-1.48495	-0.0155636	-0.269957	0.0796694	0.0914323	0.0180584	0.0638871	-1.8042	-0.241233	0.279813	-0.372772	-0.364044	0.187219	0.537287	0.600025	-0.028632	-0.414217	-0.0328598	0.465917	-0.454652		0.0685192
CD4	No	0.166814	-0.254371	-0.239019	0.21033	-0.924537	0.626956	-0.543548	-0.193834	-0.622031	0.689693	-0.797512	-0.0945635	0.0515795	-0.0464407	0.455462	-0.386709	0.415484	-0.952073	0.133761	-0.0375323	0.0472624	-0.579312	-0.745882	0.822801	0.189531	0.295984	0.186348	0.0397997	0.869896	-1.76921	-0.430821	-0.0337291	-0.39889	-0.396941	0.306342	0.0855038	0.0337291	-0.0988015	0.677706	-0.477898	0.439312	0.296702		0.136694
COMT	Yes	1.9211	0.424522	1.00489	2.26541	-1.17782	0.250779	-0.0339721	-1.16618	2.97009	-1.22273	-0.671142	1.16539	1.20942	-1.83085	1.56132	0.254533	-0.467202	-3.00938	-0.602997	-1.64563	0.14539	0.660146	-0.761734	2.621	0.0339721	1.65745	-0.926502	-0.182709	2.35934	-0.475753	-0.528982	-0.948979	3.37647	0.166047	-0.676124	-2.11386	1.56879	-1.31831	-0.161626	-0.39167	1.72478	0.0419809		-0.129529
CNST	No	-0.456469	-0.512542	-0.428769	-0.571028	5.72845	-0.265154	-0.0990874	2.19779	-1.2204	3.0693	-1.16167	3.69622	0.380065	-0.0724998	-0.77	4.75246	-0.0455682	4.54773	0.517166	4.13475	-0.62834	2.69811	3.71773	0.220159	-0.752598	2.56757	-0.967295	-0.834293	-0.993773	3.39845	4.60391	-0.111785	0.554426	-0.620825	-0.578816	-0.0931082	0.0812682	8.68232	0.0455682	4.58522	-1.04584	0.239254		-1.06258
ESR1-p118	Yes	0.695958	-0.225417	0.224265	1.44258	-0.499027	0.173462	-0.847484	-0.850441	0.110089	0.963315	-0.0168834	0.00447532	-0.00447532	-0.134415	0.0526973	-0.877053	0.688221	-0.336624	-0.159273	0.0887722	0.298613	-0.830002	-0.262777	0.945142	0.556523	-0.138803	0.931491	0.226573	0.32395	-0.73847	-0.468911	-0.124291	0.311094	-0.431614	0.211381	-0.10161	0.397425	-0.431184	-0.563306	-0.674566	0.505355	0.565171		-0.0202497
FN1	No	-0.0281205	2.23877	-1.4442	-0.0225266	4.11339	-0.915789	-0.434198	5.39042	0.051014	1.81492	-0.796459	-0.408795	-0.476764	-0.11718	-0.5969	2.26887	-0.492853	6.50417	5.66471	4.3261	-1.22493	4.72121	-0.73432	-0.210878	0.0225266	-0.51631	-0.67457	2.59968	0.401232	-0.519668	2.55979	1.79444	-0.246801	5.09433	-0.31429	5.11055	0.067431	1.54419	2.93379	3.64633	-0.803417	-0.987026		-1.16489
GSN	No	-0.342828	-0.378729	0.723605	1.10688	-0.896561	-0.577861	1.5583	1.86543	1.34906	1.48498	-1.11117	-0.723502	0.944322	1.20641	0.708406	-0.692536	1.08138	-0.439205	0.849812	-0.0150617	0.122355	-1.01383	-1.04903	2.28833	1.92984	-0.96496	1.21374	-0.994125	-0.223495	-0.280496	-0.354268	1.00666	-0.484035	0.37413	-0.693138	-1.34379	0.0150617	1.25852	-0.766429	-1.06032	1.26167	0.122006		-0.169111
STMN1	Yes	-0.264893	-0.238953	0.468128	-0.446213	0.11614	0.69667	-0.00158642	-0.203347	-1.00287	0.440233	-0.476658	0.0123183	0.41693	-0.589242	0.197618	-0.175323	0.602986	-0.358726	0.765733	0.158805	-0.196421	0.712457	0.392211	-0.292148	-0.238578	0.936317	-0.0385503	-0.763308	-0.479447	-0.876692	0.00158642	-0.233059	0.786928	0.183657	-0.446595	0.626606	0.227824	-0.0718781	0.464569	0.190553	-0.359068	0.825801		-0.0746728
WWTR1-p	No	-0.0605563	0.0292758	0.640484	0.746225	0.343612	-1.56987	-0.904358	-0.149781	-2.77737	-1.04293	-0.128285	0.073667	-2.37467	-1.33501	-1.36414	0.0146356	0.00284946	-0.228019	-0.00284946	0.452901	0.385947	-3.37881	-3.34407	-0.138798	-0.738177	-0.0358827	0.716265	0.273384	0.588017	-1.81979	0.610899	0.0331468	-2.84867	0.161475	0.286091	0.0043246	0.741158	-1.15453	-1.1265	0.558623	0.35972	0.48834		0.459957
XIAP	No	0.0850514	0.769067	-0.0226029	-0.0847242	-0.313001	0.131241	0.0984675	-0.574425	-0.891537	-0.372693	0.171316	-0.0976352	-0.0527578	0.0839495	-0.628081	0.300006	0.259352	-1.04985	0.221717	0.0617716	0.736465	0.333203	-0.0680669	-0.709965	0.0226029	-0.120634	-0.367006	-0.149889	-0.334957	-0.103909	0.528027	0.164817	0.225234	-0.847455	0.734174	0.0757795	0.175747	-0.7461	-0.482374	0.0854222	-0.363489	0.555981		0.0455448
YBX1	Yes	-0.0807671	0.162249	-0.290878	-1.28634	0.0192034	-0.273174	-0.728388	0.346118	-0.963192	-0.350343	0.710228	0.588139	0.475925	0.808707	0.124414	0.710412	0.138798	-0.92758	0.146624	0.207318	0.0996464	0.0936326	0.711911	0.127868	-0.358106	0.204962	-0.921611	-0.216339	-1.00005	-0.139988	-0.976888	0.16925	-0.485536	-0.258727	0.289923	-0.661346	-1.18006	-0.290314	0.427919	0.112883	-0.983133	-0.0192034		0.105964
CCNE1	Yes	0.978988	-0.153319	-0.450726	-0.448778	0.144245	0.304339	0.344274	1.39281	-0.860562	0.403601	3.93588	2.18601	0.324669	-0.479216	-0.687277	0.247444	-0.127358	-0.214864	-0.433634	-0.0464014	-0.300035	2.54829	-1.17903	-0.683823	0.0464014	0.151321	-0.971375	-0.151889	-0.737338	-0.625013	-0.935646	0.393449	1.02525	1.52564	0.26946	-0.203626	1.17017	0.130255	1.6198	-1.13611	-0.736983	0.320708		-0.267004
RPS6KA1-p	No	1.71156	0.981937	-0.308254	-0.469694	-0.849656	-1.11472	-0.422138	-0.30216	0.267606	-1.75822	-0.844741	0.886857	-0.181204	1.17489	0.809806	-1.70716	0.715395	-0.969106	0.655695	0.952322	-0.117234	0.423141	0.120245	-0.906246	1.18426	-0.23889	-0.646517	0.242381	1.11153	0.301911	-0.447908	1.29525	-0.817512	1.31308	0.448739	0.117234	1.22563	-0.817999	-0.181824	-0.737738	0.91117	-0.804932		-0.137138
AR	Yes	1.1553	-1.27192	2.83434	0.701596	0.00597636	3.81872	-1.40395	-0.529899	1.72461	0.801404	-1.24928	-1.35638	-0.636317	1.21685	4.85801	-1.00316	-0.297784	-0.311075	-0.206192	-0.247406	2.54201	-0.582239	-1.37555	2.90176	2.77871	4.87283	1.72064	0.79124	2.69603	-1.4734	-1.53819	1.11328	0.919255	-0.473603	1.59585	-0.00597636	-0.154654	0.931071	-1.2335	-0.928938	0.325424	-0.0686839		-0.416357
GATA3	Yes	-0.795479	-0.0361176	-0.0855041	0.857331	-1.37974	2.02822	-0.831726	-1.61165	0.149485	1.72503	-1.58825	-0.837898	0.212772	-0.305735	0.841179	-0.359371	0.66902	-1.02868	-0.571707	-1.07866	2.3852	0.0847519	0.337027	0.0361176	0.424197	0.955025	1.45454	0.301723	0.0588157	0.328703	-1.07043	0.613453	-0.0588222	-0.685889	1.76455	-0.910827	-0.726495	-0.859698	0.208818	-1.1916	-1.38466	0.761176		0.203401
NOTCH3	Yes	-0.13048	0.184787	0.664448	-0.170008	-0.369826	0.76178	2.39668	0.476391	-2.3489	-0.895494	-1.07895	0.472048	0.686156	-0.378341	1.62189	1.17695	3.55567	-0.925267	-0.191735	-0.534697	1.19917	1.17224	-1.09956	1.22169	0.0450776	1.06242	-0.201227	-0.0735007	1.59355	-0.693294	-0.86123	0.733659	0.501571	-0.465186	1.30677	-2.22799	0.0812094	-0.929771	-0.244168	-0.280571	0.708578	-0.0450776		-0.109909
MAPT	No	0.539544	0.304621	-0.277184	-0.552587	-0.874479	0.195627	-0.61252	-0.883974	0.817289	-0.041266	0.317885	-0.0814191	0.0965452	-0.20527	0.204338	-0.189626	0.292775	0.041266	0.788342	0.286638	-0.0667601	0.0862517	-0.151942	0.21056	0.313172	0.236282	-0.442862	-0.164902	-0.476304	-0.358096	-0.262113	0.680354	-0.599355	-0.616401	0.304627	0.376891	0.312811	0.226879	-0.24085	-0.2349	-0.220754	0.201556		0.0781432
EIF4EBP1-p65.mono	No	-0.446164	0.518514	-0.796929	2.15324	1.36673	1.67685	-0.152598	-0.424304	0.153309	-0.00935409	1.19173	0.155753	-0.491833	-0.141115	0.837422	0.883464	0.132273	-0.156891	0.0456977	-0.553139	0.0316755	1.03114	0.07912	0.257202	-0.493962	0.831219	-0.339514	-0.132275	-1.30372	0.1061	0.00935409	-0.392608	1.02327	-0.486072	0.620521	-0.276716	-0.0148129	-0.490848	-0.491004	0.755381	-0.315972	-0.559988		-0.105579
BCL2L11	No	0.734933	-0.0567827	0.641291	-0.609842	-0.892753	1.84367	1.27119	-0.976784	-2.02159	1.77773	0.915572	-0.194492	0.0909265	0.0710245	0.106876	0.330281	1.28578	-1.31238	-0.627309	0.0567827	0.671136	-0.359779	-2.80692	0.909223	0.92768	0.302951	-0.704322	-0.169587	-1.0623	-1.64784	-0.583353	-0.173826	-0.329314	0.210684	1.12656	-0.356162	0.561652	-0.793446	-0.379853	-1.73817	0.536402	0.645524		-0.00892187
BRCA2	No	1.22581	0.164005	0.466274	-0.238219	-2.28149	0.458936	0.44923	0.584773	-1.64862	-0.513198	-0.598945	1.22725	-0.438307	0.490972	1.44425e-05	0.623327	0.0269986	0.0879454	0.793425	0.619998	-0.360744	-0.603386	-2.43396	-0.0461414	-0.364128	-0.646787	0.606457	-1.44425e-05	0.996281	-0.196277	0.0729703	0.160504	-0.251687	-2.27733	-0.077173	0.890593	0.825327	-0.223529	-0.433715	-0.469586	0.076713	-0.561042		0.130009
IGFBP2	Yes	-0.351977	0.619223	2.05095	3.36858	-1.47674	1.32285	-0.166837	-1.09534	0.230049	1.81156	0.166837	-1.33405	-0.847638	-0.262823	-1.36415	-1.31826	-1.48275	-1.55306	-0.584936	-0.792005	1.55725	-0.496072	-2.21909	3.49967	1.95959	1.37785	1.00807	2.71628	0.364983	2.4529	3.05286	1.61374	-1.43662	0.646779	1.37657	-1.14718	-0.571681	-1.67225	-1.93649	-1.65697	1.06035	2.46214		-0.139936
MGMT	No	0.0370581	-1.05015	-0.427629	-0.398047	-0.915648	0.45969	0.999619	-0.0370581	-2.43882	0.0803388	1.46203	0.460268	2.3177	-3.21692	0.0708848	-0.23418	0.536911	-1.97163	-0.707624	0.224055	1.59881	-0.268895	-3.83406	-3.69298	2.00671	-0.0477846	-0.0876256	0.348717	-1.6853	1.59157	0.266061	0.262697	-0.534735	0.832461	1.49934	-0.0620125	-0.606938	-0.29642	0.195341	-3.84535	0.58911	0.0977966		0.344975
CDH2	No	0.424415	-0.343099	-0.083785	0.131122	1.0964	-0.0274384	0.287229	1.23127	-0.896465	-0.291628	-0.673128	0.105401	0.107984	-0.312669	0.141305	2.07423	0.0352525	1.5773	1.12915	0.908822	-1.03668	-0.0244587	-0.263095	0.298188	0.0156446	-0.469353	-0.713833	-0.131491	-0.132539	0.427021	-0.662747	-0.31698	-2.01675	1.93549	-0.182051	1.2895	0.684359	-0.0156446	-1.25228	0.841353	-0.18407	0.913422		-0.0890308
WWTR1	No	0.678216	0.224352	-0.0833369	-0.639106	0.580463	-1.32941	0.854971	0.975446	-2.79812	-0.31823	0.191529	0.587675	0.256059	1.33689	-0.409245	1.10944	0.672558	0.864949	-0.274473	0.0833369	-0.798735	0.370837	-0.522378	-0.502797	-0.626503	-0.156916	0.410097	-0.148647	-0.610801	0.339209	0.825156	-0.108255	-0.298686	0.591512	-0.272596	-0.213732	0.358132	0.769815	-0.66008	0.156177	-0.230225	-0.984006		0.0477684
YAP1	No	0.546138	1.35666	0.890024	-0.34847	-0.149123	-0.60277	0.0465945	0.589799	-4.55355	-0.529666	0.0623153	1.54003	-0.499591	2.2026	-1.57481	0.527164	0.258173	-0.0465945	1.06213	-0.0837311	-0.479252	-1.72434	-0.123957	0.24282	-0.613277	0.706498	0.686053	-0.185112	-0.0640468	0.795651	2.03455	-0.20928	-0.849228	0.0550617	0.0567912	0.414541	-0.182445	-1.28092	-0.576035	0.707576	0.160975	-1.06141		0.107827
FGFR1	Yes	-1.30951	-1.84246	0.50448	0.469562	2.02775	1.11241	-1.60473	1.90625	1.22148	0.914103	1.53507	-1.62253	-1.00592	-0.200905	-0.663569	2.55209	-1.54323	2.00483	0.213065	-0.641098	-0.198244	2.50382	1.50991	1.74879	1.24408	-0.0719662	-1.24341	0.903303	-1.36456	-0.0971653	-2.00992	-1.38694	0.646724	-0.236553	0.0719662	-0.513462	-0.521666	1.84056	-0.710396	0.589348	-0.206873	1.42426		-0.0993354
ERBB2	Yes	6.05885	0.264726	6.02794	1.15727	-1.78192	1.31386	-0.686654	-0.695082	7.8827	-0.228188	3.44368	-1.0412	0.0459796	5.35845	5.56874	-1.7065	-0.758245	-1.48424	-0.658078	-1.15475	-1.22143	-0.0459796	-1.38376	2.71921	0.150624	2.39635	-0.0603823	7.00359	5.58657	-0.504959	-1.45055	1.47925	1.38841	0.322438	-0.435052	-1.23371	5.27231	-1.25263	-0.625204	-1.25008	7.21044	0.964922		-1.04856
ERBB2-p1248	Yes	9.85297	-0.131483	8.67606	1.86105	-1.21358	0.841198	-0.640948	-1.275	7.02907	-0.677958	5.93717	-0.863027	-0.52706	7.7692	8.0593	-1.44115	-0.334992	-1.62911	-0.703157	0.55542	-0.220138	-0.591861	-1.37189	6.52686	0.131483	2.64999	0.77283	9.4596	10.3121	-0.551753	-0.680213	1.05063	2.15097	0.870374	-0.543117	-0.901478	8.53855	-1.98876	-0.764427	-1.44568	10.8237	1.38044		-1.93159
BAD-p542	No	0.57724	0.258847	-0.838844	0.582834	0.0235069	-0.310429	0.171163	0.13955	0.656375	-0.651479	-0.191098	0.196566	0.128597	0.488181	0.00846082	0.227532	0.112508	0.480863	-0.0635284	-0.349962	-0.619567	-0.0937667	-0.128959	0.0121163	0.627888	-0.0448922	-0.280033	-0.574873	0.0921714	0.0856925	-0.00846082	-0.114329	-0.0305653	-0.205108	0.22693	-0.423726	0.11092	-0.164633	0.153639	-0.140249	-0.198056	-0.381665		0.0861179
BCL11A	No	-0.00616224	-0.320908	-0.725676	-0.75087	-0.548482	-0.204084	-0.509862	0.197257	0.912834	0.271211	0.318919	0.336468	-0.276301	0.32537	0.529939	-0.259736	0.12081	-0.288382	0.973141	0.700726	0.24218	-0.869867	0.612551	-0.40448	-0.104129	0.45154	0.210657	-0.212883	-0.386618	0.00616224	0.238787	0.180826	0.277694	0.800374	-0.223276	0.598579	-0.87837	-0.29585	0.907956	-0.0207246	-0.420107	-0.249464		0.0176046
TET1	No	-0.134635	0.246091	-0.425613	-1.29579	-0.347165	0.815272	-0.728998	0.192805	0.784027	0.800794	0.0118166	0.203742	0.926247	0.592773	0.24976	-0.553028	0.0440411	-0.209551	-0.688419	-0.719167	-0.0174349	0.233566	-0.0118166	0.72078	1.08398	0.334696	-0.308079	-0.342584	-0.781746	0.0310385	-0.128934	0.596831	1.5116	0.27971	-0.274171	-0.827374	-0.836011	-0.713584	0.675528	-0.448539	-0.748117	0.435511		0.0448761
EN1	Yes	0.606909	-0.41117	-0.0516854	0.0326005	-0.681679	0.384647	1.23293	0.239839	-0.391649	-0.246387	2.41815	-0.402937	0.283452	-0.197473	-0.45642	-0.140848	-0.55709	0.755611	0.194144	0.629561	0.126438	0.36449	1.37681	-0.622628	0.104348	-0.212704	0.464325	0.152407	-0.792013	-0.0445739	-0.404174	-0.347632	-0.963274	0.844271	-0.0326005	0.47803	0.0433851	-0.374017	0.863996	-0.294446	-0.298833	0.156343		-0.196925
ETV6	No	0.79799	0.201547	0.435792	-0.00214291	-0.672356	-0.537394	1.12316	1.2487	0.415936	-0.0664636	1.27953	0.0143468	1.61618	-0.232819	-0.122442	-0.976602	2.01346	0.00214291	-0.458563	-0.252629	0.0294775	-0.200666	-0.914725	0.366568	0.541677	0.839743	-0.165637	-0.444107	-0.268924	-0.912522	-1.00927	0.902363	0.481243	0.318185	-0.330545	-0.153492	-0.183243	-0.942987	0.821664	-0.169625	0.0059496	0.0861449		-0.156985
FANCA	No	-0.0109251	-0.0491888	-0.360316	-0.646351	-0.187611	0.0585745	0.135859	0.0911638	1.13607	-0.0230531	0.764329	-0.120589	0.347267	0.46577	0.417638	-0.67172	0.331362	0.235514	-0.186929	-0.542371	-0.171014	0.354114	-1.62861	-2.82318	0.717981	0.25189	-0.246069	0.123194	0.0584863	-0.347578	-0.0144431	0.0780806	0.409881	-0.143982	0.0109252	-0.488958	-0.604811	-0.499421	0.9229	-0.404935	0.574913	0.0460118		0.0337075
FANCE	No	0.265613	-0.424721	-0.286943	-0.88147	-0.169745	0.152348	-0.464926	0.0589871	-0.192168	0.135392	0.238577	0.291743	0.122288	0.425801	-0.174984	-0.42803	-0.365076	0.126935	-0.366634	0.12847	-0.10757	0.00689208	-0.252633	-0.347236	-0.271563	0.412697	-0.281788	-0.1739	-1.04511	0.0334077	0.483402	0.280986	0.031515	0.106388	-0.00689208	0.168991	-0.725211	-0.231891	0.48834	0.0513498	-0.877647	0.297108		0.0827576
FGFR2	No	0.684561	0.0507274	-0.0207508	0.136522	-0.505562	0.276976	-0.27872	0.17052	0.132424	-0.0109202	0.400918	-0.315601	-0.268213	0.0472404	0.289449	-0.212708	0.0109202	-0.883995	0.0568806	0.205612	-0.143973	-0.318058	-1.59918	-0.159066	0.15299	0.305897	0.402369	-0.393701	0.203938	-0.876741	-0.278166	0.345004	0.215927	-0.224068	-0.222408	0.165472	-0.0423662	-0.876492	0.260252	-0.60903	-0.102494	0.433238		0.113245
IGF1R-p	No	-0.378929	1.04084	-0.0693308	0.299446	-0.372255	-0.0984292	-0.205576	0.0687599	-0.346348	-0.631877	-0.0927216	0.14712	-1.28182	-0.128453	-0.430812	-0.0426625	0.0446834	-0.165137	0.982477	0.503829	0.451494	-0.379403	-0.380797	0.378078	-0.0379992	0.145448	0.1151	-0.50627	-0.129272	0.303104	1.32479	0.704906	-0.298525	0.0295848	0.282567	0.480627	0.306783	-0.432478	-0.0295848	0.333374	0.724304	0.272405		-0.0638928
KIT	No	0.563097	0.360733	0.119145	0.644521	-0.462742	-0.207707	-0.304962	-0.0634258	-0.444646	-0.449097	-0.186854	0.239842	-0.143283	-0.423372	0.291607	-0.501872	0.215736	0.148239	0.475384	-0.00538619	0.00538619	0.796258	-0.826175	0.267851	0.0281113	0.228901	0.445535	-0.250015	0.493129	0.0418214	-0.802279	0.31983	0.171744	-0.154878	-0.0135071	0.463792	-0.0806683	-0.469614	0.227397	-0.495297	-0.378946	-0.23116		-0.00135715
MALT1	No	0.240167	0.566276	-0.244149	-0.624106	0.599043	0.187643	0.492074	0.376268	0.307885	-0.503355	-0.146822	-0.620907	-0.222656	0.541805	-0.0797985	2.73045	0.179305	0.56525	0.126326	-0.138365	-0.755468	0.334094	-0.822421	0.0502447	-0.856288	0.386492	-0.533144	-0.489425	-0.5175	-0.115386	0.133222	-0.0502447	-0.288607	-0.519417	-0.450727	0.831215	-0.626068	0.146424	0.999047	0.123064	-0.704031	0.225831		0.022909
MAML2	No	0.756702	0.90316	-1.21312	-0.774556	1.23192	-0.657401	0.690617	0.769755	-0.0630257	0.0268663	1.46103	-0.0510954	1.18908	1.28524	-0.856326	0.266898	1.50683	-0.974785	-0.0690626	-1.15963	-0.953211	0.586811	-1.07048	-0.337773	0.522961	-0.262741	0.505499	-1.10069	-0.502694	-0.319014	-0.0268663	0.589259	1.54972	0.51025	-0.364917	0.310628	0.0693383	-0.312508	0.708128	0.499783	-1.17139	-0.72705		-0.142274
MLLT10	No	0.803788	0.540996	-0.134501	-0.159449	0.375284	0.403322	-0.360584	0.110358	-0.689043	-0.00294655	-0.120599	0.236533	-0.657909	-0.210163	0.152424	0.0994812	0.448728	0.0314467	0.00294654	0.412487	0.128717	-0.331232	-0.0896638	-0.332139	-0.712949	-0.129886	-0.493142	-0.139785	-1.04648	0.129101	-0.213313	0.203639	-0.565523	-0.159514	0.091318	-0.309446	0.146991	0.0841158	0.150654	0.108403	-0.48308	0.379551		0.0444778
MYH11	No	-0.105158	-0.0553363	-0.448304	-0.0150682	-1.37757	1.33454	-0.954291	-0.603631	0.0262543	0.734264	-1.06885	0.697997	-0.716669	0.48412	1.7455	-0.459173	0.0468615	-0.607735	1.0291	0.664812	0.766596	-1.59328	-0.0506942	-0.239057	-0.525436	2.05857	-0.272218	1.23973	-0.352373	0.458232	0.265182	-0.568038	-1.25452	-0.913068	0.188639	1.0217	-0.18887	0.0150682	0.678737	0.790996	0.486933	1.15445		-0.105736
PML	No	-0.194661	0.411155	-0.347046	-0.322338	0.0604125	-0.288201	0.523602	1.34953	-0.919878	-0.305639	0.99664	-0.637446	0.51818	0.88509	-0.420585	1.29783	0.555347	-0.0139242	1.23088	0.283021	0.0978452	0.362474	0.0847153	-0.359564	0.877816	-1.10731	0.00614815	-0.0208238	-0.525655	-0.154601	-0.635644	0.147887	-0.709528	-0.284526	-0.311441	-0.0574512	-0.00614814	0.143803	1.70249	0.681497	0.299997	-0.842271		-0.0602573
PSAT1	No	-0.439071	0.4456	-0.104627	-1.63467	1.13116	-1.1681	0.507037	1.01411	0.956637	-1.66613	0.732068	0.582406	1.14772	0.302848	0.977877	1.05573	1.2019	-0.0202198	0.0295176	0.0202198	-0.560358	0.19072	-0.232243	-0.755173	-0.949836	-0.826545	-0.411813	-1.84972	-0.68857	-0.237854	0.661006	-1.544	-1.25927	-0.726224	0.0522971	-0.349951	-0.57689	0.804855	0.950969	0.296879	0.745725	-0.67598		-0.00451131
PTCH1	No	0.572678	0.24736	-0.403305	-0.0372068	0.29623	-0.383498	0.438602	0.514463	0.104209	-0.700634	-0.361698	0.553757	-0.165516	-0.112622	-0.179854	-0.668376	-0.0406176	0.393619	0.203496	0.688955	-0.354797	-0.146792	0.414927	-0.404441	-0.461374	0.432235	-0.136985	-0.427944	-0.0111706	0.0111706	-0.153411	1.34675	-0.781747	1.08398	-0.758736	0.785238	0.19386	0.124202	0.0250851	0.181736	-0.024565	0.11773		-0.0765753
RBM15	No	0.930087	0.261238	0.326617	-0.333704	0.344214	0.928532	-0.509116	0.216523	-0.992026	-0.370374	0.111914	0.687293	-1.05246	-0.870129	0.20918	-0.397251	0.698658	-0.399694	0.310405	0.374662	0.421342	-0.618746	-1.58816	0.430662	-0.487324	0.266389	-0.317111	0.127814	0.000806426	-0.873419	-0.876076	0.000929563	-1.39209	-2.46667	0.217257	-0.668734	0.374776	-0.458798	0.133261	-0.307318	-0.000806426	-0.182008		0.199435
ROPN1	No	0.64832	-0.487584	0.406441	-0.0929386	-0.0153685	0.0886732	0.173201	0.62382	-2.08996	-0.976599	0.787517	-0.568211	-0.270961	0.189531	-0.440696	-0.351046	0.0153685	-0.964431	0.142532	0.43612	-0.0254853	-1.32434	-0.153556	0.362738	0.544093	0.553022	0.0584326	-0.168639	0.244146	0.321319	-0.338362	0.758153	-0.656275	0.135605	-0.914204	0.102826	-0.386482	-0.0186079	0.301075	-0.318626	-0.0382371	0.492182		0.108233
YWHAB	No	0.579243	0.730735	1.98539	0.630129	0.00308782	-0.574929	0.0693937	0.303118	-1.41628	-0.586981	0.205976	0.14349	-0.513674	-0.259775	-0.495052	0.137279	-0.00308782	-0.502034	-0.538425	-0.152951	-0.107056	-1.15869	-0.501308	-0.132005	-0.205381	0.375732	0.198148	-0.335319	0.34818	-0.0315149	0.46553	0.03881	0.0654578	0.160398	-0.392018	0.152934	0.726393	-0.762662	-0.211849	-0.72313	0.664751	0.431116		0.0862885
YWHAZ	No	-0.863762	-0.871324	-0.0291546	0.189062	-0.532456	0.0883981	0.660655	-1.09929	1.51095	0.557424	0.0291546	-1.39027	0.367735	0.121365	0.514255	-1.06967	-1.31608	0.716838	-1.40178	-0.267943	-0.85617	0.14312	-0.596477	-1.49893	-1.7682	-0.0415636	-0.752419	0.118794	1.31106	0.034685	1.32623	-1.21274	0.518693	1.33764	-1.11936	0.640617	-0.161897	0.780181	-0.409008	-1.40974	0.282089	0.910455		0.292702
KIAA1324	Yes	1.15124	-0.158506	0.680515	0.403694	-0.301787	-0.592412	-0.309924	0.343984	-1.02876	-0.713444	-1.78691	0.111243	-1.4265	-0.908324	1.11478	-0.29703	0.376953	-0.688712	0.191071	0.131918	1.12156	-0.983434	-1.81409	0.567385	0.577159	0.986371	1.35277	1.03601	0.17384	-0.338033	0.543403	-1.02647	-1.60986	-0.533308	0.753674	-0.222799	0.918759	-0.391591	0.372264	-0.665238	1.10684	-0.111243		0.075293
HDAC7	No	0.49086	0.113104	-0.0474742	0.18071	0.0359133	-1.0294	-0.321116	0.472985	-2.21058	-2.33906	-2.35202	1.17026	-2.73836	-0.676135	0.131304	0.107215	0.165236	-0.0359133	0.352316	0.411373	-0.574977	-1.64014	-2.40289	-0.877231	-1.10942	-0.288495	-0.329526	0.175721	0.30948	-1.36085	0.38425	0.598378	-2.16087	0.23703	0.425257	0.10992	0.151585	-0.660895	-2.18598	0.994041	0.328108	-0.0592967		0.477286
TOP2A	No	1.35554	0.433227	0.739792	0.506334	0.0423069	-0.731378	-0.0712936	-0.00770326	-1.74995	-0.412226	-0.0906135	0.940809	-1.14699	-0.0794701	0.277867	-0.0922833	-0.0498868	-0.344639	0.00770326	0.174608	-0.133954	-1.00842	-0.729152	0.300958	-0.567625	0.297518	0.46926	0.904953	0.361045	-0.89023	-0.114789	0.365017	-0.949548	0.721821	0.15593	0.0828267	1.50279	-0.309423	-1.04055	-0.437398	0.050737	0.165525		0.0325338
EIF4EBP1-p70	No	-1.27644	0.509711	-1.13085	2.18358	1.22583	1.22896	-0.587322	-0.210534	1.1278	0.348713	0.945012	-0.355255	-0.0404328	-0.259123	0.447169	0.760943	-0.474905	0.181802	0.247013	-0.752146	-0.590408	1.10231	0.351571	-0.0180655	-0.0026314	0.820844	-0.327133	-0.0261435	-1.90487	0.0026314	-0.167054	-0.423071	1.54973	-0.342767	0.136106	-0.192278	-0.407618	-0.40829	0.152527	0.349527	0.245406	0.63501		-0.116721
SGK1	No	0.0118985	-0.163888	0.452326	0.141434	0.00589454	-0.223819	0.463073	0.573305	-0.965196	0.280646	-0.229644	0.828579	-0.166428	0.00255533	-0.468804	-0.160177	-0.0306787	0.185606	0.160924	-0.100179	-0.00255533	-0.269185	-0.289853	1.42765	1.22376	-0.781492	1.07402	-0.303766	0.0612444	0.0361771	-0.14541	0.120938	0.592363	-0.534959	-0.377242	0.160698	0.0900526	0.043531	-0.132726	-0.393172	-0.903911	-0.459224		-0.018444
SGK-p	No	0.587508	0.0124739	-0.377476	-0.539021	0.281007	0.223447	-0.4424	-0.144936	0.252036	-0.0718799	0.205121	0.359932	-0.281977	-0.581342	-0.166075	-0.552757	0.219185	-0.112305	0.181756	0.131845	-0.0124739	-0.360534	0.129562	0.214174	-0.256644	0.389504	-0.387489	-0.0977564	-0.860501	-0.0442883	-0.443247	0.497334	0.391738	-0.498159	0.33588	0.0932229	0.16341	-0.189969	0.437809	0.183835	-0.108729	0.478896		0.0104158

## Sheet: correlate_RPPA_v_GI50
		1	2	3	4	5	6	7	8	9	10	11	12	13	14	15	16	17	18	19	20	21	22	23	24	25	26	27	28	29	30	31
Antibody_ID	FullyValidated	Drug1	Drug2	Drug3	Drug4	Drug5	Drug6	Drug7	Drug8	Drug9	Drug10	Drug11	Drug12	Drug13	Drug14	Drug15	Drug16	Drug17	Drug18	Drug19	Drug20	Drug21	Drug22	Drug23	Drug24	Drug25	Drug26	Drug27	Drug28	Drug29	Drug30	Drug31
EIF4EBP1	Yes	0.215762	0.197142	0.125045	0.465367	-0.286088	0.445882	-0.0996384	-0.271959	-0.338996	-0.0734765	-0.192837	-0.156378	0.000502871	0.207094	-0.133503	-0.140516	-0.13256	-0.209755	-0.296538	0.0399319	0.30837	0.171025	-0.410522	-2.75657e-17	0.019562	#DIV/0!	-0.129281	-0.342936	0.165437	0.141787	0.0507039
EIF4EBP1-p37	Yes	0.318077	0.350164	0.0959605	0.351075	-0.204532	0.439888	-0.0931751	-0.444763	-0.230432	-0.00495417	-0.0279564	-0.0919057	0.171959	0.286229	-0.138155	-0.0614647	-0.172726	-0.262809	-0.353629	0.0567301	0.315223	0.168474	-0.532098	4.37942e-17	0.040137	#DIV/0!	-0.0545191	-0.199042	0.279372	0.0525192	-0.0141766
EIF4EBP1-p65	No	0.367704	0.432746	0.0383076	0.423538	-0.178512	0.251878	-0.0198547	-0.435991	-0.291772	0.0148544	0.113374	-0.0192297	0.0508495	0.256009	-0.121608	-0.0902003	-0.125586	-0.100604	-0.245856	0.0329715	0.432766	0.125229	-0.485196	2.18856e-17	-0.279111	#DIV/0!	0.0806841	-0.18508	0.305664	0.111159	0.126762
NCOA3	No	-0.215397	-0.181139	0.0268378	-0.153757	0.29681	0.00918638	-0.17672	-0.209178	-0.0776258	0.0233751	0.193029	-0.224614	-0.098114	0.0201298	0.409922	0.331955	0.220184	0.185339	-0.303171	0.12076	-0.0671743	-0.255293	0.133549	4.7319e-17	-0.00525678	#DIV/0!	-0.0864554	-0.10064	-0.103993	-0.0719078	-0.322263
AKT1,AKT2,AKT3	Yes	0.0805804	-0.0091347	-0.189871	0.0521221	-0.273438	0.49618	0.253164	0.130375	0.0708306	0.139846	-0.231261	-0.344939	0.0302141	0.358537	-0.257004	0.0637697	0.0110714	-0.304635	-0.0877902	0.195268	-0.31608	-0.0864457	-0.180525	-5.91266e-17	-0.0655378	#DIV/0!	-0.550774	-0.361295	0.315139	-0.273031	-0.0430605
AKT1-p308,AKT2-p308,AKT3-p308	Yes	-0.19559	-0.124694	0.0803103	-0.0179239	0.248927	0.00142792	-0.162992	-0.252673	0.0823049	-0.0338349	-0.113285	0.183514	0.0496339	-0.150487	0.424684	0.0115603	0.184511	0.25115	0.042007	-0.140038	0.10425	0.436353	0.184472	-1.4278e-16	0.173517	#DIV/0!	0.376162	0.265244	-0.216122	-0.0871192	-0.0965593
AKT1-p473,AKT2-p473,AKT3-p473	Yes	-0.301891	-0.287506	-0.224915	-0.171285	0.244336	-0.246	-0.210848	-0.184434	-0.00117319	0.385783	-0.140464	0.192861	0.171613	0.0355719	0.079569	0.0428085	0.216187	0.0965227	0.218898	-0.0243119	-0.0111137	0.302654	0.194278	-4.81868e-17	0.248014	#DIV/0!	0.338553	0.213692	-0.182845	-0.0458544	0.0540381
PRKAA1	No	-0.226284	-0.275887	-0.111881	0.189159	-0.0875014	-0.0392591	0.134642	0.408131	-0.285009	0.0793421	0.0568464	-0.212061	0.0741112	0.356338	-0.200043	0.220841	-0.0301765	0.0524777	0.143095	0.51731	0.0248964	-0.438425	-0.0878882	1.15512e-16	-0.0365419	#DIV/0!	-0.111696	-0.13939	-0.024638	-0.0932241	-0.139031
PRKAA1-p	Yes	0.163094	0.071937	0.122017	-0.106499	-0.152925	-0.0646424	0.160114	0.0845578	0.101077	-0.0531155	-0.129815	-0.300623	-0.226467	0.484981	-0.316082	0.250926	0.0193979	-0.224802	-0.129433	-0.0445401	-0.254783	-0.0856618	-0.0616452	-2.35194e-17	0.0369599	#DIV/0!	-0.479146	-0.218812	0.0549038	-0.161749	0.0473619
CTNNB1	Yes	0.0614943	0.0681049	0.0440906	-0.146816	0.154479	-0.470962	-0.225717	-0.291537	0.202629	-0.166297	0.0747823	0.152085	0.0472894	-0.135084	-0.0330839	0.0174528	-0.163622	0.147422	0.021556	-0.0965603	0.20667	0.00379514	0.0962237	0	0.120934	#DIV/0!	0.249657	0.0430019	-0.260616	0.0799551	0.136676
BAD	No	0.0240393	-0.077571	0.0106205	-0.225931	-0.195669	0.0470834	-0.0636952	0.0676819	0.466716	0.29517	-0.220904	-0.311667	0.426234	0.399372	-0.188346	0.0926695	-0.0567486	-0.147249	-0.203537	0.331452	-0.173156	-0.0933449	-0.268864	1.66676e-17	0.461921	#DIV/0!	-0.447219	-0.242776	0.352373	-0.466671	-0.222163
BCL2	Yes	0.0176898	-0.105876	0.0550271	-0.394999	-0.125807	-0.326056	0.0406895	0.00978197	-0.00499395	0.0436616	-0.0244176	-0.146519	-0.401828	-0.112358	-0.197226	0.0540115	-0.0330909	0.0104384	-0.215845	0.0280631	-0.161688	0.18091	-0.0650415	0	0.24281	#DIV/0!	-0.184524	-0.159927	0.238622	-0.00925164	0.0191409
BRCA1	No	0.00350035	0.0902989	0.00914646	0.16252	0.0244825	-0.444016	-0.197856	-0.286455	-0.0232891	-0.123822	0.00133988	0.390168	-0.383252	-0.293078	-0.0367381	0.219983	0.0318334	0.000967473	0.0191471	-0.334318	-0.0337466	-0.197194	0.133781	1.04237e-17	-0.296705	#DIV/0!	0.407114	0.136314	0.0359506	-0.121991	-0.0354505
CAV1	Yes	0.134909	0.186205	0.350114	-0.0273624	0.0218036	0.134601	0.115268	0.0537144	-0.250177	-0.583813	0.0371783	-0.0424788	-0.258551	-0.347365	0.390415	-0.181863	0.133258	0.57033	0.118888	-0.140733	0.0742602	0.179851	0.290454	4.95835e-17	-0.411909	#DIV/0!	-0.016028	-0.0905731	-0.564257	0.305557	0.0434332
CCNB1	Yes	-0.122009	-0.00234736	0.0658691	0.168578	0.247695	-0.159056	-0.137056	-0.255574	-0.406757	-0.300569	0.0382655	0.105614	-0.296431	-0.269636	0.107981	0.0449554	0.0319938	0.308338	0.123061	-0.330538	0.0519841	-0.206612	0.407181	-4.0028e-17	-0.52353	#DIV/0!	0.271859	0.212719	-0.466749	0.413967	0.0462076
CCND1	Yes	-0.151678	-0.130013	-0.38954	-0.144641	0.310124	0.054693	-0.0431377	0.141497	0.170047	0.325925	0.052822	-0.203468	0.200602	-0.222802	0.126199	-0.198321	0.0412924	-0.198527	-0.0403664	0.356979	-0.15683	-0.176529	0.0804291	4.55508e-17	0.0846306	#DIV/0!	-0.320295	-0.194065	0.0896254	-0.402175	-0.264381
CCNE2	No	-0.266958	-0.255199	-0.557822	-0.221647	0.224848	-0.255698	-0.305372	0.105529	0.0199828	0.513941	-0.270386	0.277098	0.0955008	-0.0893316	-0.0540116	0.0188284	0.163471	-0.271126	0.150172	0.245179	-0.135642	-0.240048	0.374812	2.03675e-17	0.216668	#DIV/0!	0.220704	0.024867	0.207112	-0.05747	0.115334
PECAM1	Yes	-0.0223011	-0.00843923	0.0338805	0.0799787	-0.0287926	-0.00670156	-0.123103	0.0851318	-0.280627	0.159152	-0.0110157	-0.346702	0.252191	0.287058	0.081408	0.112166	-0.057584	-0.123428	-0.0557273	0.453601	-0.19724	-0.317474	-0.0631912	5.81341e-17	0.201041	#DIV/0!	-0.449325	0.0563971	0.35105	-0.187616	-0.106466
CDK2	No	0.240717	0.254574	-0.0911934	-0.0263718	-0.272691	0.219251	0.034765	-0.226483	0.00382742	0.221323	0.159803	0.0485781	0.23306	0.308976	-0.0306583	0.187045	-0.154417	-0.282231	-0.23384	0.370259	0.000267405	-0.325015	-0.364773	-1.1605e-17	0.148787	#DIV/0!	0.00987305	-0.29039	0.278037	-0.184533	-0.147028
CDK4	No	-0.0441394	-0.00117168	-0.045615	-0.105035	0.132535	-0.144436	-0.103097	-0.299216	-0.129615	0.237141	-0.209489	0.0536802	-0.190039	-0.0033725	-0.0132935	0.286356	-0.0571467	-0.119501	-0.22586	-0.173968	-0.256032	0.0304355	0.0874449	-1.60682e-17	0.0472351	#DIV/0!	-0.0304002	-0.0720225	0.112533	-0.252803	-0.204588
JUN	Yes	-0.0223855	0.101626	0.431854	0.118673	0.0765684	0.355929	0.246648	-0.0561091	-0.169385	-0.571853	-0.0290071	-0.00174261	-0.345211	-0.286725	0.337707	-0.233397	0.16262	0.464612	0.186667	-0.199587	-0.112175	0.174439	0.160947	5.11284e-17	-0.551801	#DIV/0!	0.0231546	0.0589606	-0.691874	0.193828	-0.0774308
JUN-p73	No	-0.0763806	0.0360698	0.356372	0.0714771	0.0517531	0.380894	0.182494	0.0360446	-0.2167	-0.363892	-0.181625	-0.0493171	0.00947913	-0.0640135	0.256353	-0.167043	0.14226	0.20366	0.145772	-0.0492589	-0.16639	0.00415487	0.142969	3.86228e-18	-0.456659	#DIV/0!	-0.0706936	0.0805952	-0.644813	0.24685	0.0380256
KIT	No	0.0613726	0.0329469	-0.0541242	0.414068	-0.124526	0.419151	0.25255	0.0318772	-0.310356	-0.287064	-0.154041	0.113604	-0.280843	-0.208114	0.203966	-0.0567916	0.131095	0.181441	0.268987	0.00235739	-0.0169284	0.0363916	0.323424	-9.799e-18	-0.358139	#DIV/0!	0.108765	-0.17578	-0.0340588	0.121781	0.0563717
CASP7	Yes	-0.150806	-0.10706	-0.400971	-0.125463	-0.0038567	-0.0484456	-0.146957	0.140941	-0.111092	0.550944	-0.151924	0.443202	0.308764	0.164648	-0.0863461	-0.0545406	0.319171	0.0586884	0.502741	0.360922	-0.0612011	-0.0799576	0.12546	0	0.0615894	#DIV/0!	0.414715	0.251397	0.239084	0.199409	0.367014
PARP1	No	-0.357086	-0.3638	-0.300344	-0.0178435	0.0821574	-0.47023	-0.0394762	-0.192024	0.125595	0.098067	-0.0612714	0.127526	-0.197463	-0.470717	-0.0575728	-0.103018	-0.0566081	-0.113241	0.0228331	-0.235017	0.156343	0.145115	-0.0474905	-2.52806e-17	-0.120525	#DIV/0!	0.383557	-0.150743	-0.275321	-0.0993169	0.048469
MYC	No	-0.06705	0.0403878	0.537471	0.233373	-0.0385043	0.103758	0.023354	-0.078394	-0.425077	-0.707999	-0.074362	-0.0278203	-0.461165	-0.347251	0.571038	0.00693685	0.142648	0.529775	0.181374	-0.495754	-0.199743	-0.0265747	0.430191	-1.36028e-17	-0.50715	#DIV/0!	-0.0554735	0.0985135	-0.528408	0.223255	-0.0528615
COL5	No	0.155788	0.190643	0.28444	0.105528	0.202624	0.177225	0.0741984	0.0565299	-0.337367	-0.203134	-0.0404977	-0.168652	-0.205877	-0.29463	0.467317	-0.298227	0.237913	0.379922	-0.0143851	-0.0353662	0.137373	0.33787	-0.01584	1.02686e-17	-0.182443	#DIV/0!	-0.144328	-0.0975872	-0.281014	0.0165754	-0.0304527
COL6A1	Yes	0.15231	0.114782	0.0864612	0.0745378	-0.0543919	0.419777	0.00257501	0.0483809	-0.118851	-0.358741	-0.06755	0.0668463	-0.193115	0.0470133	0.420953	-0.0701315	0.12204	0.0743067	-0.1673	0.0275387	0.0315001	0.061544	-0.041024	-2.27528e-17	0.124561	#DIV/0!	0.0244334	0.0209479	0.0269106	-0.0258222	0.0372316
CDH1	Yes	-0.236072	-0.179762	-0.352056	0.194931	0.162149	-0.414841	-0.31587	-0.462243	0.182314	0.228974	0.160885	0.249321	0.1418	0.157172	-0.268007	0.261985	-0.368348	-0.297933	0.103773	0.161117	-0.03527	-0.503974	0.0155842	7.41342e-18	0.0863631	#DIV/0!	0.310884	0.164921	0.206282	-0.0941768	0.064315
EGFR	Yes	-0.508688	-0.533392	-0.132622	-0.0996298	0.225634	-0.285625	0.179197	0.514063	0.15762	0.0376843	-0.083042	0.18879	-0.309007	0.0352318	-0.056914	0.210283	0.36807	0.396057	0.0250955	0.249694	0.249366	-0.0705252	0.275904	-9.31898e-17	-0.251673	#DIV/0!	0.501215	0.0146707	-0.3131	0.29407	0.199943
EGFR-p1068	Yes	-0.161754	-0.144763	0.132444	0.57522	-0.024354	-0.118768	0.187259	-0.0359239	-0.349959	-0.545211	0.24366	-0.132921	-0.529065	-0.3005	0.0876308	-0.056636	-0.292215	0.153252	0.135691	-0.182463	0.131429	-0.0781295	-0.0068807	1.46407e-17	-0.427921	#DIV/0!	0.0371839	0.0829407	-0.139257	0.263239	0.19873
EGFR-p992	No	-0.359377	-0.417966	-0.285463	-0.266228	0.093857	-0.0397174	0.124637	0.410796	0.357796	0.473133	-0.0699648	-0.108415	0.611008	0.216386	-0.245301	0.229869	-0.129201	-0.234349	0.0858901	0.329246	-0.157151	-0.218645	-0.0587892	2.36941e-17	0.158246	#DIV/0!	-0.0699522	0.285815	0.172533	-0.041312	0.160076
ESR1	Yes	-0.135221	-0.199648	-0.113017	-0.0428254	-0.119334	-0.512045	-0.153387	-0.0597862	0.311324	0.37574	0.224714	-0.11365	0.18862	-0.131395	-0.297465	-0.153036	-0.38827	-0.470634	-0.106832	0.177912	-0.00564818	-0.270801	-0.42916	7.61316e-17	0.373777	#DIV/0!	-0.170989	-0.158836	0.346979	-0.329886	-0.10582
MAPK1	Yes	0.0520752	0.0773804	-0.361988	0.147143	0.423817	-0.195787	-0.117917	0.387988	0.0504708	0.198062	0.183588	0.378589	0.083037	-0.142631	0.180672	-0.0564046	0.230383	-0.0638858	-0.0504263	0.25332	0.243736	-0.189024	0.155645	-1.04234e-17	0.0799444	#DIV/0!	0.329143	0.11276	0.179433	-0.308854	-0.137171
GSK3A,GSKB	Yes	-0.167508	-0.210348	-0.235505	-0.257487	-0.0473701	-0.10573	-0.294039	-0.0830087	0.272992	0.426907	-0.0840618	0.0525534	0.622793	0.160086	-0.167427	0.0783949	-0.332362	-0.562342	-0.442081	0.574622	0.128158	-0.0200529	-0.301361	-4.14243e-17	0.622151	#DIV/0!	0.127719	0.0371231	0.573883	-0.169913	-0.0665846
GSK3A-p21.9,GSK3B-p21.9	Yes	-0.260319	-0.219357	0.0396378	0.00179975	0.0439353	-0.201534	-0.0397384	-0.306294	0.129422	0.105726	0.0750487	0.0206493	0.302703	-0.0135134	0.113889	0.111063	-0.239805	-0.0718678	-0.118525	0.33982	0.0739885	-0.000851672	-0.159797	1.01897e-16	-0.00396405	#DIV/0!	0.268039	0.0717309	0.034352	0.0615008	0.161303
IGF1R	Yes	0.0936608	0.0627297	-0.0458122	0.288333	-0.0164219	-0.492997	-0.0812829	-0.239546	0.135175	-0.0873564	0.103626	-0.0411949	-0.0823691	-0.322005	-0.359178	-0.0614747	-0.32905	-0.145645	0.0124552	-0.387631	0.394608	-0.0764394	-0.0197297	7.29862e-17	-0.215622	#DIV/0!	0.17637	-0.0688041	0.114947	0.15547	0.118365
MAPK8	Yes	-0.217653	-0.243495	-0.103561	-0.437581	0.105474	-0.458794	-0.19444	0.229422	0.181965	0.127971	-0.108745	0.200446	0.295908	-0.267519	0.0528832	0.175695	-0.0419648	-0.422509	-0.193452	0.0670142	0.0331175	-0.00673275	0.248687	0	0.502256	#DIV/0!	0.326201	0.211276	0.00202262	0.115041	0.102643
MAPK8-p183.185	Yes	-0.0981891	-0.0564683	-0.114342	0.585156	0.0518706	0.487677	-0.156195	-0.162311	-0.254473	-0.283787	0.0596773	0.25016	-0.307149	-0.0280106	0.360724	-0.219293	-0.0140308	-0.000818336	0.175095	-0.0249233	0.0879544	-0.210496	-0.0738551	-3.55127e-18	-0.130774	#DIV/0!	0.176337	-0.0389486	-0.0104688	0.131798	0.184251
MAPK1,MAPK3	Yes	-0.117602	-0.102967	0.133575	0.0359015	0.119826	0.261381	0.253392	0.43873	0.00222905	-0.389972	-0.00291524	-0.150149	0.386977	-0.132842	0.0896925	-0.0308764	0.0529133	0.167707	0.0847674	0.0764528	0.296367	-0.0339058	0.179207	-2.81786e-17	-0.243986	#DIV/0!	0.0685854	0.0708537	-0.501245	0.455601	-0.0470999
MAP2K1	Yes	-0.194623	-0.11115	-0.372367	-0.0969813	0.23956	-0.219302	0.00998585	-0.150517	-0.0183023	0.161536	0.0519924	0.465626	-0.184045	-0.0580534	-0.0277059	0.196457	0.0956153	-0.166997	0.0654399	0.0884227	0.180171	-0.0882711	0.274056	-1.47683e-18	-0.235483	#DIV/0!	0.716344	-0.00396222	-0.205723	0.389932	0.29431
FRAP1	Yes	0.0618211	0.127267	0.0784182	0.142068	0.182307	0.264964	0.0594695	0.114956	0.126873	-0.231179	0.0940929	0.232949	0.208533	0.0552151	0.468458	0.357737	0.0220356	-0.114117	-0.0667637	0.173424	0.159901	0.0902546	0.183791	4.02704e-17	0.0835912	#DIV/0!	0.320853	0.234709	0.153555	-0.0596979	-0.0911187
FRAP1-p	No	-0.124449	-0.0208015	-0.0140948	-0.158535	0.226835	0.474005	0.0369904	-0.264437	0.0171996	-0.0922853	0.00809924	0.185568	0.190278	0.208053	0.393944	0.411459	0.0399174	-0.0968529	-0.169453	0.190873	-0.021301	0.20582	0.0155416	-3.69589e-17	0.0961778	#DIV/0!	0.38849	0.213566	-0.199947	-0.0738177	-0.103514
PIK3CA	Yes	-0.206727	-0.130465	0.0307485	0.100882	-0.147292	0.171079	-0.172148	0.132213	-0.0887788	-0.132015	-0.0599084	0.311614	0.0868583	0.0568406	0.419706	0.241327	-0.0468048	-0.216912	0.101809	0.199863	-0.20224	-0.0938482	0.152411	5.65173e-17	0.23477	#DIV/0!	0.256922	0.269433	0.194264	-0.106703	-0.0124504
CDKN1A	Yes	0.111644	0.182518	0.0620107	-0.0285453	0.248004	-0.268889	-0.373128	-0.147194	0.0811268	-0.392905	0.0493632	-0.0485568	-0.0489438	-0.441375	0.274061	-0.0231233	-0.0783859	-0.0229597	-0.181836	-0.299953	0.127497	-0.27384	0.391703	5.13988e-17	0.0582781	#DIV/0!	-0.0233727	0.0894735	-0.153049	-0.0873173	-0.215042
CDKN1B	No	-0.14935	-0.116156	-0.192774	0.188371	-0.0771813	-0.350473	-0.294794	-0.240644	-0.281584	-0.00489915	0.0116316	-0.0716233	0.281044	-0.0192206	-0.267472	-0.00198889	-0.242909	0.0837896	0.49151	0.0131322	-0.0775542	-0.269686	0.204862	-3.88866e-17	-0.257541	#DIV/0!	-0.0235523	0.128425	-0.084167	0.379165	0.305449
MAPK14	Yes	-0.294832	-0.23907	-0.300171	0.305651	0.128692	0.0866059	-0.194885	0.0715465	0.171139	0.00574665	0.0504888	0.236209	0.325579	-0.0296808	-0.0122157	0.12035	-0.340523	-0.493014	-0.180245	0.300003	0.16376	-0.360529	-0.129038	-1.02612e-17	0.147895	#DIV/0!	0.279468	0.065631	0.28091	-0.153602	-0.110582
MAPK14-p	Yes	-0.175181	-0.0502788	0.0298871	0.171506	0.170879	0.431054	0.306592	0.0688185	-0.496994	-0.381208	0.139449	0.0332278	-0.314642	0.00957209	0.296056	0.0669452	0.0913792	0.47987	-0.023742	0.165783	-0.00144805	-0.141708	0.0668976	4.40936e-17	-0.71911	#DIV/0!	0.133155	-0.025892	-0.489391	0.104524	-0.0894481
TP53	Yes	0.269454	0.342374	0.209547	-0.0653828	0.0672055	-0.41533	0.112572	0.205279	0.120013	-0.057293	0.0354171	0.351705	-0.260286	-0.393074	0.0484917	-0.209852	0.381814	0.0809777	0.151935	-0.216824	0.198897	0.463667	0.309057	2.62632e-18	-0.132845	#DIV/0!	0.350394	0.0292222	-0.181094	-0.071329	-0.105675
TP53-p	No	0.294839	0.338503	0.265954	0.0155141	-0.207206	-0.152591	0.240289	0.226413	-0.0224138	-0.239173	0.0384046	0.349159	-0.188213	-0.179471	-0.112691	-0.154623	0.167302	-0.0302673	0.137535	-0.0613714	0.231717	0.469842	0.19578	0	-0.17481	#DIV/0!	0.345206	-0.0218141	-0.126882	0.243368	0.0975115
RPS6KB1	Yes	0.0816392	-0.01178	-0.115647	-0.196206	-0.0974089	-0.146934	-0.122106	0.0103909	0.137552	0.159185	0.0194259	-0.185197	-0.148258	0.107442	-0.247193	0.0441802	0.0379492	-0.253435	-0.306096	-0.0207277	-0.0670432	-0.335132	-0.114086	6.46385e-17	0.168047	#DIV/0!	-0.285459	-0.256268	0.325166	-0.0652551	0.0151469
RPS6KB1-p389	Yes	-0.0657636	-0.0685283	-0.335716	-0.185779	0.0981325	0.402408	0.036186	-0.0812384	-0.0327729	0.179932	-0.040048	-0.233316	-0.00568322	0.400059	-0.179438	0.240528	0.0433279	-0.31279	-0.351355	0.221678	-0.142526	-0.395206	-0.27227	-5.48402e-17	0.0216509	#DIV/0!	-0.25186	-0.162979	0.154781	-0.149757	-0.128895
MYC-p	No	0.0351359	0.150323	0.480458	0.332582	-0.0815234	0.0649632	0.0545106	-0.174875	-0.110504	-0.523531	0.133696	-0.0720813	-0.19241	-0.0867146	0.205505	-0.0292024	0.00721129	0.564357	0.0733988	-0.248544	0.0307647	-0.129548	0.210655	5.53802e-17	-0.584231	#DIV/0!	-0.0622029	0.0269568	-0.257839	0.261406	-0.0311593
PCNA	No	0.151737	0.187515	-0.0345967	0.104562	0.161685	0.359531	-0.121976	-0.213198	-0.324677	-0.0246761	-0.149402	0.177125	0.0867829	0.0927952	0.179628	0.149683	-0.14418	-0.0779132	-0.051669	0.0543316	-0.188359	-0.12539	0.276005	-3.7604e-17	0.423663	#DIV/0!	0.0656709	0.147927	0.109751	-0.156559	-0.332743
PDK1	Yes	-0.0655675	-0.099736	-0.181656	0.0954696	-0.0903125	-0.419624	-0.226907	0.114922	0.378422	0.460311	0.0221059	0.26297	0.357966	0.20006	-0.27938	0.0751187	-0.0945729	-0.565665	-0.139673	0.107985	0.279857	-0.183018	-0.265879	2.83603e-17	0.458283	#DIV/0!	0.300422	0.063538	0.539296	-0.122192	0.0747157
PDK1-p241	Yes	-0.119394	-0.125281	-0.193031	0.0334569	0.00153726	-0.0620297	-0.220084	-0.0432869	0.217179	0.36504	0.0631542	0.20996	0.504013	0.277488	-0.0884028	0.359309	-0.240396	-0.593153	-0.249198	0.316936	0.0918978	-0.204624	-0.291873	-2.14507e-17	0.513075	#DIV/0!	0.237794	0.0715399	0.497323	-0.215252	-0.138371
PRKCA-p657	Yes	0.218135	0.196389	0.174329	-0.0656356	0.161607	0.106416	0.288281	0.271931	-0.216954	-0.398259	-0.0237609	-0.384987	-0.446995	-0.498992	0.371236	-0.192313	0.328717	0.593106	-0.00036274	-0.262393	0.0487592	0.103337	0.141581	1.55947e-17	-0.432268	#DIV/0!	-0.351734	-0.213063	-0.45337	-0.167539	-0.247677
PRKCA	Yes	0.241101	0.213313	0.231269	0.0271703	0.104308	0.120968	0.286896	0.271881	-0.248509	-0.446842	0.00571337	-0.388772	-0.43676	-0.54192	0.359114	-0.297573	0.298731	0.560619	0.0148258	-0.269479	0.13332	0.0883959	0.101684	3.73475e-17	-0.407112	#DIV/0!	-0.343195	-0.255614	-0.475228	-0.119373	-0.252297
PGR	Yes	0.0854472	0.00344486	-0.0408094	0.260992	-0.0565311	-0.357855	0.131367	-0.197071	0.256713	0.230385	0.232856	-0.078847	-0.310661	-0.0208706	-0.297956	-0.0819177	-0.338448	-0.313977	-0.00822832	-0.175516	-0.0440306	-0.295686	-0.418988	3.15714e-17	0.0751465	#DIV/0!	-0.0901664	-0.109962	0.141177	-0.253673	-0.0215116
PTEN	Yes	-0.268238	-0.2733	-0.254182	-0.106421	0.0584018	0.224484	0.00861172	0.00341488	0.309969	-0.0022269	0.172934	-0.411202	0.147223	0.28249	-0.278944	0.171469	-0.0927461	-0.175039	-0.232366	0.254895	-0.165488	-0.644389	-0.243053	-1.21179e-17	-0.220469	#DIV/0!	-0.385933	-0.00766533	0.0212812	-0.10727	-0.0248347
RAB25	Yes	-0.119433	-0.0887523	-0.133782	0.21652	-0.00278375	-0.326815	-0.0712659	0.0358449	0.126746	0.270762	0.354776	0.512072	-0.188842	0.284764	-0.117643	0.25483	0.0422423	-0.123693	0.186563	0.177952	-0.023076	-0.236465	0.120921	-4.1756e-17	0.0527685	#DIV/0!	0.435825	0.0148345	0.337286	-0.0567605	-0.0297455
RB1	Yes	0.118418	0.251439	-0.0433684	-0.0106817	0.0261726	0.2412	-0.0683396	-0.256313	0.00279645	-0.157496	-0.00944128	-0.0160805	-0.0406797	0.169211	0.0645476	0.379873	0.0803681	-0.382074	-0.359492	-0.00105908	-0.0237262	-0.263213	-0.0543445	2.0577e-17	-0.0992486	#DIV/0!	0.0771955	-0.0345815	-0.0460053	-0.1303	-0.201144
RB1-p	No	0.0798629	0.185039	-0.0361792	-0.0771197	0.0454511	-0.106963	-0.166409	-0.157447	0.271304	-0.157527	0.113916	-0.0973928	-0.0264736	0.0558399	0.0086715	0.19943	0.243499	-0.179447	-0.219923	-0.23456	0.104552	-0.184434	0.043777	4.16644e-18	-0.162875	#DIV/0!	0.0337979	0.0728048	-0.11453	-0.111396	-0.11778
RPS6	No	0.195456	0.330235	0.16685	-0.270962	0.26433	0.0938549	-0.19901	-0.265537	-0.152703	-0.204401	0.0322819	-0.208056	0.342453	0.0948796	0.242445	0.467203	-0.168897	-0.178144	-0.268859	-0.0376789	-0.185058	-0.389639	0.233286	3.91907e-17	0.0308399	#DIV/0!	-0.193186	0.267075	-0.123522	-0.00613385	-0.324109
RPS6-p234.236	Yes	0.101305	0.218685	0.164928	-0.361047	0.197732	0.157434	0.157732	-0.402299	0.180555	-0.0428426	0.0334479	-0.635572	0.186189	0.0734138	0.068559	0.121362	-0.0466699	0.0288338	-0.28276	-0.042975	-0.0696617	-0.159203	-0.0947635	-1.37331e-17	-0.386745	#DIV/0!	-0.423929	-0.115403	-0.405675	-0.0245469	-0.150058
RPS6-p240.244	Yes	0.131404	0.227246	0.0809119	-0.493551	0.239042	0.15686	0.124297	-0.338689	0.16855	0.0632421	-0.0453447	-0.765816	0.291536	0.0141245	0.0866626	0.0843062	-0.0313747	-0.0735123	-0.368596	0.0223337	-0.0855626	-0.135949	-0.130558	-4.82937e-17	-0.244768	#DIV/0!	-0.588772	-0.114222	-0.239453	-0.197906	-0.218869
SRC	Yes	-0.0898262	-0.051786	-0.0388394	0.300333	0.132936	-0.55081	-0.0969022	-0.119427	0.158387	-0.0991039	0.119342	0.0426789	-0.0308645	-0.445172	-0.100341	-0.0555861	-0.371488	-0.231915	0.0202217	-0.198504	0.217094	0.0844754	-0.145515	5.32594e-17	-0.0809043	#DIV/0!	0.172575	0.12181	0.0539254	-0.286956	-0.0533893
SRC-p416	Yes	0.150869	0.12422	0.163083	0.0455625	-0.0977121	-0.42209	0.00732789	-0.0560414	0.0817802	-0.205053	0.323041	0.0996726	0.0066272	-0.262979	0.0312159	0.0977757	-0.466884	0.0468885	-0.0611291	-0.260809	0.145351	-0.0949095	-0.0674641	-3.48749e-17	0.0190884	#DIV/0!	0.129822	0.0668962	0.0659684	0.0231025	0.0145158
SRC-p527	Yes	0.0547292	0.0377276	0.0630535	0.100144	0.0288427	-0.539651	-0.056372	-0.197657	0.264551	-0.190383	0.111052	0.0232095	0.0593638	-0.270559	-0.205074	0.027113	-0.50768	-0.191233	-0.0242053	-0.180059	0.163039	-0.00897195	-0.140383	3.78475e-17	0.0704566	#DIV/0!	0.11498	0.0665779	-0.00227924	-0.131645	0.0664969
STAT3	Yes	0.177969	0.207026	0.344701	0.346091	-0.0127736	-0.0914486	0.0414374	0.0440991	-0.17952	-0.52877	0.122758	0.003304	-0.18616	-0.231887	0.187632	-0.0853942	0.0206191	0.407703	0.545102	-0.187284	-0.142035	0.174967	0.478588	-4.7103e-17	-0.343603	#DIV/0!	-0.132	0.120328	-0.165287	0.204163	0.114323
STAT3-p705	Yes	-0.0486765	-0.0260079	-0.0921291	0.520087	0.0843516	-0.293233	-0.0990997	-0.0537091	-0.0793983	-0.108854	-0.0359179	0.498696	-0.176204	-0.375739	0.138982	-0.0394046	0.112703	0.185163	0.519888	-0.358823	0.158506	0.419412	0.410729	-2.34076e-17	-0.06966	#DIV/0!	0.584551	0.307013	0.0439433	0.11374	0.133631
STAT3-p727	No	0.137919	0.24445	0.0401939	0.427243	0.282341	-0.204663	-0.159788	0.0364143	-0.21946	-0.157078	0.213036	0.309507	-0.0476513	0.0339248	0.228602	0.225284	0.0292485	0.0818621	0.506113	-0.102199	-0.0939901	-0.185281	0.35291	2.98097e-17	-0.0268841	#DIV/0!	0.190981	0.376417	0.0192667	-0.134208	-0.116243
STAT6	No	-0.215322	-0.286508	-0.377164	-0.227807	-0.0551484	0.116168	0.00512468	0.0618056	0.205635	0.26608	-0.131266	-0.269979	0.670592	0.13438	-0.296865	0.14771	-0.391609	-0.327099	0.0595975	0.198091	-0.264427	-0.269297	-0.0106616	-3.49294e-17	0.121542	#DIV/0!	-0.310124	0.184593	0.248851	-0.0142578	0.122594
TSC2	Yes	0.185448	0.0873651	-0.168648	0.210893	-0.0541553	-0.132283	-0.354731	-0.173336	0.217953	0.347232	-0.110666	0.10168	0.617828	0.125372	-0.118001	-0.00273925	-0.322655	-0.632841	-0.119554	0.248782	0.200093	0.0485908	-0.246871	2.57502e-17	0.74184	#DIV/0!	0.0846725	0.0681603	0.669009	-0.294852	-0.0288294
TSC2-p	No	0.0556828	0.090784	-0.143099	0.265268	0.000914481	0.181746	-0.116982	-0.139347	-0.0274608	-0.0631381	0.184334	0.0526779	0.476778	-0.0436324	-0.00586481	-0.0562831	-0.433174	-0.0189855	0.176196	0.204311	-0.019118	-0.221954	-0.0977343	1.52289e-17	0.0228686	#DIV/0!	0.0161347	0.258872	0.179257	-0.0916004	-0.100937
KDR	Yes	-0.171274	-0.164125	-0.198451	0.490418	-0.067435	-0.328384	-0.00187691	0.081652	-0.0457415	-0.202669	0.239744	0.179854	-0.41641	-0.366937	-0.00324338	-0.227001	0.0901209	0.111528	0.209388	-0.238204	0.359925	0.0551598	0.0901803	1.25636e-17	-0.367753	#DIV/0!	0.353407	-0.117016	-0.146279	0.167851	0.15774
CD20	No	-0.0474183	-0.0850256	-0.254041	-0.0606543	0.108595	-0.428777	-0.0497151	-0.075537	0.110506	0.18929	0.408065	-0.0202548	-0.139218	0.127393	-0.224883	0.080298	-0.0307685	0.16534	0.209405	0.116829	0.0807083	-0.132883	-0.00486833	-3.98819e-18	-0.0240309	#DIV/0!	0.121918	0.144235	0.146459	0.227695	0.304679
CD4	No	-0.177526	-0.202984	-0.26696	0.111729	0.0113615	-0.327111	-0.0165061	0.195334	0.069726	0.341331	0.202961	0.305476	-0.322179	0.317907	-0.115211	0.262257	-0.00797935	-0.325796	0.0363604	0.2358	-0.0393149	-0.278754	-0.107122	6.67767e-18	0.139055	#DIV/0!	0.23897	-0.0504118	0.450059	-0.0364687	0.291786
COMT	Yes	-0.0521663	-0.143165	-0.226913	-0.0504169	-0.272089	0.0267659	0.186628	0.32864	0.19665	0.470682	-0.0940901	-0.146281	0.471292	0.369327	-0.172567	0.134908	0.0190042	-0.129159	-0.165341	0.410285	0.205981	-0.0739095	-0.243183	4.16993e-17	0.0649282	#DIV/0!	-0.114563	-0.319799	0.465543	-0.0362732	0.20169
CNST	No	0.450813	0.482604	0.46548	-0.0644756	-0.102222	0.231273	0.157451	0.0938688	-0.350623	-0.453144	-0.148292	-0.199922	-0.34385	-0.180585	0.281813	-0.23649	0.140899	0.500808	-0.0905356	-0.137858	-0.035832	0.207401	0.106516	-1.79881e-17	-0.269271	#DIV/0!	-0.313231	-0.117212	-0.17545	0.148664	0.00214489
ESR1-p118	Yes	-0.140772	-0.105826	-0.125424	0.285146	-0.070414	-0.437253	-0.177391	-0.0373473	0.256813	0.263449	0.118806	0.295174	0.0584604	-0.000327736	-0.22326	-0.130096	-0.229715	-0.284497	0.17684	0.0385775	0.0169779	-0.374682	-0.179064	-2.71571e-17	0.126113	#DIV/0!	0.213333	0.185763	0.412567	-0.137415	0.133265
FN1	No	0.0190523	-0.0407798	0.113214	0.050192	-0.0988258	0.242788	0.0657277	-0.0795913	-0.182414	-0.314932	-0.0173953	-0.200434	-0.105539	-0.201442	0.0885332	-0.285955	-0.106755	0.274513	0.17448	-0.198621	0.0578217	0.203955	-0.063511	0	-0.0927816	#DIV/0!	-0.113712	-0.0511466	-0.358036	0.332969	0.189112
GSN	No	-0.136825	-0.135864	-0.312115	-0.072569	0.15855	-0.435769	-0.34969	-0.235426	0.471488	0.244765	-0.0274496	0.17555	0.236192	-0.0335161	-0.104545	-0.07245	-0.20005	-0.299995	0.235285	0.144695	-0.103787	-0.0260383	0.069713	2.98102e-17	0.434618	#DIV/0!	0.0628068	0.112128	0.221408	-0.245484	0.256063
STMN1	Yes	0.210633	0.197525	0.0781408	0.177555	-0.244415	0.386455	0.0505045	-0.213896	-0.497327	-0.168105	-0.149494	0.352541	-0.635675	0.17831	0.109648	0.12981	0.175707	0.135691	0.0763449	0.0566412	-0.213293	-0.00147993	0.163111	3.95132e-17	-0.14751	#DIV/0!	0.217852	-0.278822	0.0902859	0.333867	0.147337
WWTR1-p	No	-0.104612	-0.17858	0.0213896	0.226643	-0.127377	-0.427814	-0.0361257	0.12758	0.122744	0.120896	0.177916	0.122777	-0.488868	-0.135521	-0.115851	-0.267341	0.141432	0.221884	0.124459	-0.345964	0.231905	0.106859	0.00261354	-2.18881e-17	0.0104027	#DIV/0!	0.17714	0.0091801	0.197635	0.0111257	0.143843
XIAP	No	0.0901457	0.072504	-0.0790371	0.325665	0.0751798	-0.0423539	0.0479257	-0.0680318	-0.321064	-0.239499	0.206071	0.16207	-0.540373	-0.409125	0.154137	0.0396379	0.16874	0.0763102	-0.0076309	-0.261798	0.36865	0.0369483	0.242391	-1.89422e-18	-0.23936	#DIV/0!	0.387518	-0.127694	0.033987	0.227699	-0.180327
YBX1	Yes	0.242602	0.302017	0.0921848	-0.0592442	0.294372	-0.0252765	-0.0665358	-0.201592	-0.398713	-0.335621	-0.177809	0.051293	-0.659749	0.00162324	0.328079	0.451391	0.25059	0.197169	-0.177	-0.415663	-0.0637255	-0.0726736	0.397411	5.2332e-17	-0.293012	#DIV/0!	0.0801246	0.0423975	-0.219306	0.197673	0.0755214
CCNE1	Yes	0.0156672	-0.0170609	0.203638	0.321043	-0.11986	0.428349	-0.0085683	-0.170379	-0.43242	-0.430393	-0.132926	-0.103851	-0.353242	-0.230544	0.492038	0.065411	-0.035511	0.241668	-0.13385	-0.348101	-0.117433	0.166763	0.0317896	5.31945e-17	-0.169018	#DIV/0!	-0.151039	0.0199067	0.0617291	-0.135753	-0.14831
RPS6KA1-p	No	-0.379487	-0.297049	-0.202523	0.212024	0.261634	0.275648	0.0252657	0.185853	-0.00691612	-0.0485334	-0.0749053	0.200816	0.0584098	0.152516	0.157115	0.383701	0.331159	0.322595	0.410721	0.0701738	-0.0538165	-0.229715	0.471032	-4.85047e-17	-0.335372	#DIV/0!	0.324606	0.22543	-0.18085	0.121437	-0.0732827
AR	Yes	-0.0864266	-0.100574	-0.392755	-0.1844	0.0437368	-0.02764	-0.0957971	0.0231981	0.0271342	0.745792	-0.1349	-0.093166	0.141797	0.634525	-0.321013	0.304526	0.188427	-0.428353	-0.0728058	0.39678	-0.249922	-0.204062	-0.159221	3.07415e-17	0.367159	#DIV/0!	-0.223244	-0.0943293	0.504082	-0.216926	0.072167
GATA3	Yes	0.103639	0.123922	-0.151768	-0.188269	-0.0699729	0.0126858	-0.0473054	-0.101039	0.0926739	0.301466	0.256545	0.19355	0.0821683	0.240287	-0.197903	0.201046	-0.140661	-0.533494	-0.249961	0.336901	0.0363278	-0.218515	-0.257766	-2.3041e-17	0.333352	#DIV/0!	0.178675	-0.154658	0.309087	-0.0517125	-0.168799
NOTCH3	Yes	0.0789296	0.0489499	-0.0875347	0.0294434	-0.112062	0.00563174	0.18781	0.273095	-0.026569	0.120189	0.0130663	0.588437	-0.63299	0.322679	-0.00511551	0.189655	0.480365	0.0269304	0.0318499	0.0351697	0.0295002	0.222152	0.200964	-1.77932e-17	-0.0401822	#DIV/0!	0.489122	-0.201005	0.221039	0.123727	0.252843
MAPT	No	0.012893	0.0665434	-0.450284	-0.368318	-0.0977092	0.0996778	-0.187401	-0.307977	-0.112242	0.30139	-0.0671344	0.188797	0.479991	0.166855	-0.162822	0.22408	-0.137031	-0.186846	0.160539	0.129841	-0.0752226	-0.37196	0.0858393	2.2798e-17	0.0708121	#DIV/0!	0.271662	0.290798	0.185026	0.288946	0.273111
EIF4EBP1-p65.mono	No	0.28107	0.328312	0.0501637	0.361576	-0.106453	0.240712	-0.090266	-0.309309	-0.338529	0.0120287	0.00582587	-0.00313745	0.0340188	0.152875	-0.0114988	-0.120465	0.0275444	-0.0738695	-0.217727	0.0217246	0.42214	0.176669	-0.352668	-4.84315e-17	-0.232933	#DIV/0!	0.0909194	-0.193626	0.187461	0.214207	0.140666
BCL2L11	No	0.159448	0.117884	-0.254867	0.179639	0.00513629	-0.355072	-0.0872784	-0.297626	-0.137749	0.271926	0.17483	0.274025	-0.653505	-0.0197834	-0.0910966	0.0845744	0.0177696	-0.124102	0.00185343	-0.136415	-0.0525261	0.0479896	-0.0114141	1.51142e-17	0.0661355	#DIV/0!	0.230878	0.0402227	0.581132	-0.235117	0.153223
BRCA2	No	-0.0859705	-0.16618	-0.0566603	0.157003	0.12597	-0.407132	-0.0225629	0.288925	0.142132	-0.0682075	0.490266	0.0436625	-0.444525	-0.0561039	0.233756	0.0601638	0.234792	0.198292	0.11403	-0.145229	0.0977464	-0.184377	0.0917803	9.02978e-19	0.00233483	#DIV/0!	0.0797008	0.0996147	0.0721812	-0.136317	0.116587
IGFBP2	Yes	-0.097434	-0.214974	-0.455285	0.207679	-0.060051	-0.219862	-0.00537519	-0.226733	0.260811	0.510918	0.0810126	-0.239635	0.0345445	-0.0626134	-0.383892	-0.206934	-0.305507	-0.513878	-0.205153	0.0616302	0.144025	-0.267052	-0.506169	8.09051e-18	0.150038	#DIV/0!	-0.148003	-0.263288	0.490816	-0.406121	0.0171399
MGMT	No	0.10752	0.0535657	0.165646	0.383289	-0.367783	-0.0176922	-0.0397034	-0.336894	-0.455011	-0.072499	0.169831	0.189812	-0.43993	0.0388314	0.0939732	0.0666652	-0.191967	0.125546	0.178179	-0.209578	-0.0678124	0.29011	0.103599	-2.50386e-17	0.157382	#DIV/0!	0.120429	-0.161535	0.312462	-0.120849	-0.281123
CDH2	No	0.312983	0.261383	0.244629	0.0651573	-0.123303	-0.27398	0.0231341	0.161822	-0.205277	-0.162498	0.0675572	-0.0616465	-0.449509	-0.126366	0.0445388	-0.380851	0.231091	0.540983	0.25626	-0.248392	0.142562	0.304234	0.0352805	0	-0.0935554	#DIV/0!	-0.155985	-0.12648	-0.130098	0.125944	0.266433
WWTR1	No	0.363325	0.364117	0.193832	0.258531	0.303799	0.131102	0.236077	0.0727772	-0.127591	-0.49277	0.199386	0.16808	-0.846545	-0.166226	0.397454	-0.0430763	0.397031	0.58642	0.0669156	-0.525718	0.0667686	0.15922	0.28552	8.56217e-18	-0.310612	#DIV/0!	0.170796	0.136636	-0.261194	-0.0242515	-0.0223515
YAP1	No	-0.0564311	-0.04836	-0.0490943	0.260053	0.355363	-0.136208	0.102064	0.0629641	-0.0848991	-0.270133	0.302758	0.0679131	-0.853429	-0.277839	0.313815	-0.0067767	0.411563	0.447627	-0.0994259	-0.413878	0.168336	-0.181575	0.141168	1.50956e-17	-0.365285	#DIV/0!	0.208546	-0.0317328	-0.231983	-0.105805	-0.0479801
FGFR1	Yes	0.299536	0.235067	0.0186888	-0.122244	-0.0817299	0.0821056	-0.180745	-0.129343	-0.18237	0.102089	-0.3848	-0.317528	0.207845	-0.160563	-0.0611055	-0.316996	-0.112999	-0.242285	-0.159732	-0.135421	-0.0893159	0.139562	-0.32776	-1.41017e-17	0.255876	#DIV/0!	-0.477532	-0.19262	0.0503418	-0.251526	-0.0571444
ERBB2	Yes	-0.208542	-0.29387	-0.361779	-0.0826398	0.266187	-0.0555025	-0.054289	0.132768	0.404747	0.556173	-0.0795694	-0.129912	0.592054	0.442852	-0.354697	0.3395	-0.0693396	-0.333465	-0.0148206	0.164983	-0.137989	-0.252479	-0.0875208	-3.46201e-17	0.330062	#DIV/0!	-0.137091	0.260654	0.279493	-0.231566	0.021932
ERBB2-p1248	Yes	-0.226975	-0.304699	-0.325645	-0.0220658	0.283274	-0.231137	0.000973899	0.253005	0.377562	0.529544	-0.0854415	-0.122276	0.348487	0.440752	-0.392024	0.310137	0.0417702	-0.238181	0.0516328	0.0600539	-0.161049	-0.31897	-0.0272517	-3.94578e-17	0.166185	#DIV/0!	-0.166192	0.290191	0.260744	-0.194393	0.13201
BAD-p542	No	-0.0341945	0.0800602	-0.219326	0.0276207	0.227536	0.210631	0.0104854	0.234127	0.0547432	0.104763	0.0579627	0.0837573	0.466231	-0.0808946	0.358496	-0.180665	0.255565	0.297541	0.170854	0.252246	0.283067	0.130285	0.0491684	-8.00125e-17	-0.130648	#DIV/0!	0.169409	0.194978	-0.0240648	-0.154871	-0.0533114
BCL11A	No	-0.0720172	0.0585013	-0.0176262	-0.321841	0.118195	-0.0168489	-0.423576	-0.239386	-0.0151634	-0.134899	-0.0883006	0.0690176	0.498574	0.246451	0.028567	0.452045	-0.177387	-0.229041	0.115252	-0.0250649	-0.315459	-0.212522	0.441847	-2.27594e-17	0.227005	#DIV/0!	-0.0232314	0.416236	-0.145391	0.215326	0.018862
TET1	No	-0.0320782	0.0638086	-0.307002	-0.464339	0.181507	0.166295	-0.0600617	-0.420927	-0.0482166	0.354024	-0.174642	0.0140958	0.391134	0.125733	0.253987	0.447562	-0.102825	-0.376989	-0.277525	0.280896	-0.290631	-0.109821	-0.105738	6.36298e-17	0.253045	#DIV/0!	0.0793652	0.0493243	0.124189	-0.311711	-0.109857
EN1	Yes	0.0223924	0.0676953	0.21058	0.29187	-0.108449	0.14202	-0.0812418	-0.254517	-0.279088	-0.460236	-0.021585	-0.262112	-0.222014	-0.271694	0.0421859	-0.192917	-0.149424	-0.0715454	0.0529523	-0.445665	-0.209344	-0.0558667	0.0454758	-1.57548e-17	-0.305108	#DIV/0!	-0.338828	0.130203	-0.30342	-0.116187	-0.204047
ETV6	No	-0.128753	-0.117195	-0.15092	0.0977495	-0.115633	0.282211	-0.119839	-0.258508	0.136165	0.105545	-0.24259	0.596667	-0.0526242	0.0138473	0.179731	0.0143591	-0.0100584	-0.10252	0.11483	-0.165692	-0.186798	0.251272	0.242152	8.60835e-18	0.291689	#DIV/0!	0.519372	0.221343	0.249702	-0.0200822	0.133803
FANCA	No	-0.252347	-0.259538	-0.107057	0.0646488	0.142453	0.376254	-0.197897	-0.238045	-0.165909	0.0601756	0.0716221	0.184592	0.408875	0.253985	0.210623	0.255584	-0.157264	-0.00240367	0.136392	0.207792	-0.14107	0.254208	0.20869	-1.07574e-17	0.42409	#DIV/0!	0.200066	0.327257	0.130858	-0.266035	-0.46614
FANCE	No	0.24049	0.325297	0.0530192	-0.207849	0.335548	0.492482	-0.109739	-0.500774	-0.318437	-0.148164	-0.0333417	-0.24284	-0.15453	0.0637851	0.565215	0.362181	0.0373515	0.181262	-0.173689	-0.28019	-0.527275	-0.193818	0.225794	-1.05017e-17	-0.0895075	#DIV/0!	-0.378826	0.316023	-0.0771387	-0.143481	-0.17382
FGFR2	No	-0.0845096	-0.144246	-0.2394	0.302793	0.0492953	-0.185346	-0.178381	-0.0176966	-0.064271	0.298048	0.0514083	0.0868471	0.153878	0.185919	0.0485003	0.159724	-0.0245854	-0.188711	0.24964	0.00186204	0.0654727	0.104984	0.150174	0	0.310086	#DIV/0!	0.135371	0.287878	0.540406	-0.016308	0.220334
IGF1R-p	No	-0.238547	-0.211928	-0.268479	0.121523	-0.0329777	-0.399864	-0.200269	-0.0659064	0.0570805	0.0174881	0.0191736	0.0339287	-0.158408	-0.234387	0.01505	-0.142113	0.236344	-0.0252868	0.00378085	-0.109624	0.411574	-0.101477	0.0463804	3.4199e-17	-0.233569	#DIV/0!	0.378931	-0.0509134	-0.0777616	0.299814	0.280984
KIT	No	-0.221748	-0.274331	-0.190687	0.40536	-0.219144	0.438989	0.167312	0.136474	-0.0610452	-0.0422084	0.0859026	0.14939	-0.417629	0.215807	0.161055	-0.0408805	0.251306	0.264201	0.182288	0.0567945	0.179498	-0.222231	-0.109173	4.07312e-17	-0.231179	#DIV/0!	0.259788	-0.111142	0.100086	0.270831	0.278232
MALT1	No	0.549519	0.481815	-0.0602102	-0.236009	0.135265	-0.0971975	0.132257	0.17294	-0.0463689	0.113505	0.0790803	0.00156371	0.166004	-0.0289892	0.0471698	-0.140541	0.260172	0.152208	-0.0779528	-0.0828411	0.359047	0.431154	0.0777412	-9.23181e-18	0.165033	#DIV/0!	0.069821	0.0994239	0.105425	0.161254	0.245278
MAML2	No	0.0470682	0.0704116	-0.125323	0.156519	0.267091	0.343849	0.124924	-0.0687739	-0.16843	-0.10465	-0.0543237	0.424201	-0.0814127	-0.326758	0.435503	0.0824974	0.032609	0.204701	0.19882	-0.143522	0.0415192	0.372502	0.297322	-7.2879e-18	-0.0235057	#DIV/0!	0.50211	0.301765	0.00203298	-0.00433204	0.0154969
MLLT10	No	0.20387	0.276715	0.361076	0.0516379	-0.0937447	-0.307402	-0.117619	-0.333014	-0.0537673	-0.224844	0.15081	0.253587	-0.443572	-0.045174	0.10413	0.0725637	0.342447	0.345806	0.0412427	-0.495972	0.222698	0.271882	0.100799	-8.53829e-18	-0.269524	#DIV/0!	0.394062	0.10673	-0.0849672	0.451625	0.235511
MYH11	No	-0.0014123	0.05249	-0.188679	-0.130609	0.0907866	-0.045254	-0.218859	-0.223009	0.0153844	0.230797	0.272554	0.085991	0.045837	0.571312	-0.198727	0.48555	-0.00594451	-0.285332	-0.192321	0.125901	-0.0621054	-0.355202	-0.0348582	-6.38084e-17	0.157635	#DIV/0!	0.101445	0.00436751	0.163016	0.113863	0.0164671
PML	No	0.0854965	0.0679345	-0.0137679	0.255622	0.218448	-0.276817	-0.209783	-0.140285	-0.268419	-0.319089	0.0464632	0.177493	-0.406967	-0.399115	0.19211	-0.123252	0.0213839	0.075964	0.280805	-0.475352	0.131098	0.235912	0.30789	2.99762e-17	0.0750783	#DIV/0!	0.218417	0.10042	-0.279336	0.0203211	-0.0317572
PSAT1	No	0.0799012	0.124887	0.236588	-0.322958	0.0672795	-0.0323069	-0.0855223	0.0291865	-0.0622914	-0.196249	-0.246217	0.326971	0.257503	0.0922064	0.249232	0.201784	0.224176	0.35427	0.16649	-0.0406248	0.00820708	0.390366	0.516523	4.23282e-17	0.129405	#DIV/0!	0.328964	0.258637	-0.259978	0.363538	0.235185
PTCH1	No	-0.194116	-0.0843286	0.254734	0.0357736	-0.0521502	0.387787	0.162695	0.0775592	-0.0319918	-0.374976	-0.111985	-0.0632504	-0.0324961	-0.0630806	0.337636	-0.0692502	0.308964	0.506446	0.192419	-0.0796419	-0.0775224	0.142449	0.309461	2.3843e-17	-0.502153	#DIV/0!	-2.82666e-05	0.071647	-0.441545	0.3218	0.101215
RBM15	No	-0.156987	-0.18783	0.0290662	0.037926	-0.257391	-0.336352	-0.0630527	-0.0728632	-0.072258	0.253494	0.0298007	0.265396	-0.499088	0.0920966	0.000420914	0.114913	0.31801	0.186041	0.115742	-0.263739	-0.0246766	0.132607	-0.00483797	-2.18807e-17	-0.102847	#DIV/0!	0.284802	-0.0492728	0.22537	0.225722	0.336928
ROPN1	No	-0.183547	-0.183215	-0.0710869	0.43003	0.0886571	-0.302661	-0.0398988	0.0612856	-0.287041	0.0454806	-0.14327	0.0794654	-0.735466	-0.120612	0.0142583	-0.0634755	0.36595	0.0788913	0.245605	-0.467421	-0.128102	0.0464816	0.277956	8.72482e-18	-0.266424	#DIV/0!	0.0156488	-0.0441929	0.067379	-0.195764	0.124282
YWHAB	No	-0.085016	-0.179878	0.0812874	0.349358	-0.0564842	-0.283659	0.0177493	0.125093	0.175469	0.0271821	-0.00310143	0.00123497	-0.512618	-0.170057	-0.0125052	-0.19922	0.365163	0.237044	-0.0777508	-0.303975	0.327702	0.155067	0.0160604	4.30043e-17	0.000358168	#DIV/0!	0.139296	-0.15697	0.216695	-0.157015	-0.0402257
YWHAZ	No	-0.199512	-0.257024	0.041141	-0.0570904	0.109798	0.280573	0.0543533	0.203548	0.173967	0.0225669	0.102063	-0.266758	0.621434	0.332143	-0.270411	-0.0263206	-0.356169	-0.270068	-0.168541	0.486479	-0.102421	-0.0186923	-0.176059	5.96807e-17	0.276365	#DIV/0!	-0.302588	0.218353	0.0604457	0.0807356	-0.0450593
KIAA1324	Yes	0.0760877	0.0283267	-0.141734	0.0261895	-0.189283	-0.16836	0.085377	0.00314099	0.246796	0.361817	0.116124	0.148217	-0.396861	0.412886	-0.229047	0.156809	0.285166	0.0256149	0.163767	-0.166407	0.0195276	0.024209	-0.0115404	7.8219e-17	0.0722009	#DIV/0!	0.114067	-0.180351	0.284079	-0.0824875	0.0788105
HDAC7	No	-0.0468374	-0.0675336	0.0975534	0.156732	-0.0249881	-0.240517	0.046112	0.251909	0.147078	0.00701243	0.216785	0.15095	-0.465169	0.123075	0.0647635	-0.0188758	0.504605	0.450526	0.190602	-0.204601	0.231299	0.139085	0.133264	6.12436e-18	-0.193353	#DIV/0!	0.207516	-0.0754354	-0.0451097	0.109034	0.122774
TOP2A	No	-0.0416556	-0.0928339	0.0695417	0.333709	-0.0152435	-0.212173	0.198791	0.128826	0.191898	-0.0743564	0.243809	-0.011823	-0.601046	0.123258	-0.0778552	0.0800428	0.34303	0.378504	0.0169769	-0.426521	0.182348	-0.085988	-0.044103	-9.63407e-18	-0.347504	#DIV/0!	0.0767004	-0.0770246	0.0468281	-0.0599685	0.0735974
EIF4EBP1-p70	No	0.299422	0.337172	-0.0318842	0.298315	-0.112226	0.405982	-0.129822	-0.458005	-0.303289	0.0434366	-0.0726565	-0.158637	0.41572	0.109954	-0.0414086	-0.196497	-0.243982	-0.223276	-0.2291	0.125961	0.397904	0.154458	-0.435909	-6.12443e-18	0.0328557	#DIV/0!	-0.0474222	-0.202214	0.125399	0.148389	0.00945432
SGK1	No	-0.152307	-0.146155	-0.0608025	0.0758724	-0.0330144	-0.360872	0.0314743	-0.00517467	0.168429	0.00290581	0.0524921	-0.0782175	-0.497079	-0.429362	0.163248	-0.200439	0.102624	0.235459	0.122075	-0.141995	-0.118903	-0.169787	-0.119271	1.17004e-17	-0.258131	#DIV/0!	-0.146483	-0.19505	-0.0270126	-0.565265	0.0195777
SGK-p	No	0.0378669	0.139113	0.0325408	-0.366187	-0.331044	0.11133	-0.0559617	-0.446128	-0.124415	0.173862	-0.267563	0.170571	0.169872	0.0215574	0.0405851	0.188925	0.0340963	0.140886	0.055792	-0.241418	-0.29639	0.0274377	0.0353781	-3.79923e-18	-0.275888	#DIV/0!	0.148844	0.0742749	-0.00940516	0.289785	0.233985

## Sheet: correl_sens_profiles_cell_lines
Positive=GREATER SENSITITY (remember -Log10)
		1	2	3	4	5	6	7	8	9	10	11	12	13	14	15	16	17	18	19	20	21	22	23	24	25	26	27	28	29	30	31	32	33	34	35	36	37	38	39	40	41	42
	in test set?	no	no	no	no	no	no	no	no	no	no	no	no	no	no	no	no	no	no	no	no	no	no	no	no	no	no	no	no	no	yes	yes	yes	yes	yes	yes	yes	yes	yes	yes	yes	yes	yes
DrugID		AU565	BT20	BT474	BT483	BT549	CAMA1	HCC1143	HCC1395	HCC1419	HCC1428	HCC1569	HCC1806	HCC1937	HCC1954	HCC202	HCC38	HCC70	HS578T	MCF10F	MCF12A	MCF7	MDAMB157	MDAMB231	MDAMB361	MDAMB415	MDAMB453	T47D	UACC812	ZR7530	184A1	184B5	600MPE	HCC2185	HCC3153	LY2	MCF10A	SKBR3	SUM1315MO2	SUM149PT	SUM159PT	SUM225CWN	ZR75B
Drug1	1	-0.17409	-0.135976	-0.226079	0.00436005	0.371823	0.0546079	0.156734	0.208104	-0.268101	0.0831248	-0.0630807	0.143073	0.0278662	-0.17338	-0.180033	0.589235	0.0302411	0.223379	-0.0473093	0.103287	-0.0332967	0.342786	0.279402	-0.132693	-0.157359	-0.0115532	-0.0441015	-0.136472	-0.433567	0.0548548	0.0340913	-0.246142	0.0125171	0.0190642	0.0331762	0.0863922	-0.145724	0.35893	0.00706055	0.280573	-0.28208	0.0126442
Drug2	2	-0.226761	-0.0569251	-0.367001	-0.0844752	0.376267	0.0266103	0.179474	0.220735	-0.288744	0.00710226	-0.0794188	0.214085	0.0885579	-0.123148	-0.220876	0.530488	0.0802219	0.25743	-0.0498829	0.155836	-0.11085	0.28635	0.400206	-0.248729	-0.18352	-0.0433708	-0.0924885	-0.239507	-0.547454	0.0481141	0.0339323	-0.260239	0.0371634	0.0180369	-0.0281653	0.114489	-0.215649	0.358622	0.0578426	0.341649	-0.348102	-0.0572036
Drug3	3	-0.163538	0.120839	-0.353526	-0.226294	0.524866	-0.229239	0.242418	0.443549	-0.414497	-0.166422	-0.0363142	0.458121	0.182426	-0.147036	-0.343122	0.435365	0.0156845	0.454762	0.00859654	0.436659	-0.266531	0.318294	0.414945	-0.469366	-0.407428	-0.320653	-0.0894908	-0.268101	-0.391596	0.122234	0.229121	-0.219698	-0.0740113	0.28144	-0.218666	0.295072	-0.101986	0.435418	0.196907	0.50318	-0.282561	-0.238555
Drug4	4	0.0124014	0.0541367	-0.172956	0.336421	0.0227989	-0.00311811	0.0924175	-0.0113427	-0.338042	0.0188104	0.234752	0.0615919	-0.0380644	-0.167857	-0.121493	0.0213673	0.175128	-0.108558	0.144357	0.0654587	-0.186329	0.0407918	-0.133051	-0.128672	0.0489019	-0.129952	0.0855078	0.0263834	-0.0892521	0.138563	0.145815	0.181827	-0.0273092	0.0851897	-0.0968563	0.079286	0.0703293	-0.039232	0.0500433	-0.0435621	0.00392933	-0.100154
Drug5	5	0.0687183	0.263297	0.0307315	-0.291205	-0.0332163	-0.174168	-0.000522584	0.0900066	0.0915849	-0.244907	0.0398266	0.0142537	0.177163	0.703462	-0.0189034	-0.0736147	-0.0213187	0.0434053	-0.0595415	-0.0221821	-0.188945	-0.169851	0.0893738	-0.0603898	0.0798655	-0.122452	-0.117413	0.00447153	0.0677445	-0.00682941	-0.0347332	-0.0436924	0.0276371	0.0640638	-0.183106	-0.105309	0.0133232	-0.0816775	0.0190981	0.10359	0.100222	-0.127177
Drug6	6	0.00986216	-0.168519	-0.236709	-0.09072	0.147529	-0.0536532	-0.0166774	0.121211	0.0997541	-0.159845	0.0189671	0.0521358	0.228685	-0.054208	0.0425705	-0.0275267	-0.248807	0.348645	-0.118488	0.0143651	-0.152067	0.570054	0.255809	-0.317028	-0.173933	0.266905	-0.268151	-0.202256	-0.091941	-0.0249383	-0.0777335	-0.148904	0.303573	0.159127	-0.125001	0.0607164	-0.0571622	0.149395	0.00329733	0.174622	-0.200096	-0.183609
Drug7	7	0.187435	0.177761	-0.0522148	-0.10274	0.279156	-0.197404	0.343766	0.191279	-0.247006	-0.234295	-0.234639	0.163011	0.116727	-0.00119676	-0.146336	0.240532	-0.0962245	0.27544	-0.0425685	0.2135	-0.177061	0.415029	0.272174	-0.0657974	-0.212537	-0.0465207	-0.0133107	0.0163238	0.160037	0.0689664	0.0689171	-0.107312	0.0481796	0.169645	-0.15903	0.127093	0.182638	0.254299	-0.0787493	0.246778	-0.0634703	-0.260522
Drug8	8	0.320311	0.0401559	0.175563	-0.040639	0.0230434	-0.191837	0.177261	0.0913721	0.0197162	-0.295135	-0.263485	0.057375	-0.0849021	0.146763	0.0180411	0.233462	0.0359844	0.0963781	0.114108	0.122617	-0.118147	0.118212	0.10977	0.0585951	-0.109843	0.0286546	-0.0383282	0.0469425	0.588562	0.0768701	0.0804734	0.0345661	0.0326367	-0.00814079	-0.0988148	0.0192226	0.321043	0.149602	-0.0580439	0.0642812	0.231585	-0.225731
Drug9	9	0.19812	0.00732933	0.455177	0.266281	-0.443531	0.0223641	-0.063974	-0.26924	0.409751	0.205623	-0.182249	-0.22026	-0.319897	0.150835	0.260926	-0.339373	-0.0579989	-0.331637	-0.230705	-0.274493	0.173661	-0.423702	-0.23337	0.498626	0.0978887	0.0254178	0.300241	0.389687	0.385153	-0.114264	-0.101848	0.19002	-0.095925	-0.231849	0.124914	-0.227926	0.188723	-0.28351	-0.250947	-0.378921	0.374316	0.194507
Drug10	10	0.217113	-0.231347	0.535162	0.356605	-0.342795	0.464753	-0.317532	-0.398803	0.516349	0.226237	0.0126558	-0.48003	-0.170955	0.0782498	0.491118	-0.376022	-0.00149529	-0.411017	-0.256909	-0.510894	0.372958	-0.350025	-0.469321	0.548593	0.381455	0.430217	0.246472	0.351062	0.42241	-0.273642	-0.327489	0.102675	0.139315	-0.25555	0.274169	-0.447134	0.187384	-0.444928	-0.203326	-0.503403	0.36984	0.363691
Drug11	11	-0.0193879	0.134665	-0.077575	0.185541	-0.266078	0.06733	0.0561987	-0.237946	-0.306205	0.189578	-0.250282	0.179963	-0.156626	-0.0480633	-0.0983623	-0.0496981	0.0551629	-0.157887	0.112586	0.0800595	0.0751975	-0.306349	-0.222468	-0.048288	-0.0885685	-0.185755	0.217872	0.132366	-0.0294716	0.0544483	0.0874027	0.141456	-0.259518	-0.191904	0.188667	0.108246	-0.0492266	-0.086643	-0.137266	-0.136248	-0.0262286	0.0373012
Drug12	12	-0.0636095	0.214998	-0.136671	-0.084049	-0.0680353	0.0254329	0.181295	-0.012765	-0.185474	-0.109286	0.0805044	-0.0111388	0.0932071	-0.0702946	0.0140804	0.0128314	0.813887	-0.258478	0.150708	-0.157757	-0.112826	-0.302415	-0.233424	-0.143098	0.0695136	-0.0834178	0.0652317	-0.184771	-0.0410265	0.072361	0.0929409	0.110008	-0.0278506	-0.0947027	-0.0629899	-0.117929	-0.1066	-0.129111	0.339504	-0.15159	0.0761527	-0.110251
Drug13	13	0.0755809	-0.120039	0.100459	0.178211	-0.246088	0.152805	-0.266731	-0.24606	0.778612	0.160974	0.079648	-0.306664	0.070974	0.120331	0.326602	-0.278952	-0.224489	-0.120598	-0.184119	-0.258851	-0.0441908	-0.054135	-0.00325025	0.150771	0.101898	0.151587	-0.0609707	0.15647	0.200831	-0.0918612	-0.156269	0.0402936	0.302603	-0.0523457	-0.0450336	-0.156845	0.0721445	-0.197723	-0.0244696	-0.281201	0.242304	0.0981504
Drug14	14	0.237635	-0.400479	0.36017	0.197114	-0.379331	0.342956	-0.356938	-0.436468	0.464116	0.123973	-0.0144823	-0.275122	-0.126584	-0.0563698	0.736374	-0.423654	-0.128684	-0.248372	-0.264959	-0.327823	0.224463	-0.0946259	-0.309731	0.235528	-0.0461551	0.566142	0.0917343	0.23462	0.342326	-0.258007	-0.298563	0.0154063	0.139325	-0.205414	0.163819	-0.254681	0.125274	-0.316519	-0.208755	-0.418908	0.282867	0.141998
Drug15	15	-0.130678	0.211234	-0.460017	-0.451858	0.359719	-0.29932	0.18617	0.532339	-0.383875	-0.386296	-0.0364771	0.467332	0.36963	0.103484	-0.427782	0.292196	0.124127	0.425237	0.0435065	0.232632	-0.347493	0.323669	0.239218	-0.561597	-0.123968	-0.245517	-0.293607	-0.500196	-0.361483	0.0968671	0.129908	-0.215344	0.0823977	0.251942	-0.276002	0.12539	-0.200123	0.292928	0.277693	0.451332	-0.347708	-0.345198
Drug16	16	0.214112	-0.127752	0.175323	-0.25551	-0.489899	0.1182	-0.318672	-0.404277	0.304068	0.0621228	0.10848	-0.024151	0.000368731	0.123389	0.484701	-0.444643	0.03004	-0.451797	-0.20415	-0.248461	0.138154	-0.282023	-0.173014	0.044714	-0.0306466	0.297435	-0.0274413	0.121249	0.182319	-0.172674	-0.218628	0.0792344	0.15182	-0.236171	0.106684	-0.171107	0.0659955	-0.32526	-0.0357988	-0.369272	0.15367	0.0252653
Drug17	17	0.176944	0.201849	0.0247267	-0.329029	0.26923	-0.174837	0.246777	0.328509	-0.397444	-0.642696	-0.2469	0.221254	-0.117022	0.148802	-0.0642732	0.279874	0.221847	0.257178	0.0792555	0.13816	-0.0806727	0.0889521	0.11123	-0.217529	-0.201174	0.11922	-0.143465	-0.289443	0.0590927	-0.057784	-0.00510996	-0.194155	-0.126995	0.0050915	-0.0963564	0.0104453	0.070402	0.146115	-0.00368402	0.34491	-0.037076	-0.237214
Drug18	18	0.0143644	0.300383	-0.295242	-0.418482	0.498866	-0.4775	0.292758	0.469428	-0.50897	-0.506728	-0.122113	0.507142	0.165943	0.0630346	-0.359252	0.379895	0.0801204	0.472364	0.287698	0.459491	-0.375041	0.250919	0.192699	-0.461885	-0.307147	-0.321215	-0.270063	-0.340188	-0.207808	0.178508	0.236919	-0.201369	-0.230264	0.304397	-0.313172	0.302798	-0.0279864	0.365872	0.156632	0.539024	-0.184433	-0.380147
Drug19	19	0.194644	0.133596	-0.139337	-0.160762	0.130461	-0.234839	0.286844	0.212932	-0.137545	-0.288902	-0.0184883	0.00692843	0.117328	0.0540154	-0.0802101	0.0446291	0.381587	0.0793022	0.421578	0.330414	-0.306012	-0.0559937	-0.102238	-0.203552	0.121273	-0.286136	0.0265268	-0.0899002	0.0693526	0.133408	0.105832	0.115481	-0.184925	0.219082	-0.301086	0.198102	0.105714	0.0762582	0.241895	0.0482995	0.120928	-0.250948
Drug20	20	-0.0214462	-0.210888	0.182349	0.216223	-0.287171	0.312243	-0.175932	-0.354494	0.545875	0.187449	-0.205479	-0.261756	0.117596	0.0157887	0.389666	-0.308213	-0.138958	-0.123136	-0.212478	-0.325446	0.12933	0.0495318	-0.104095	0.194727	0.180127	0.282073	0.0142702	0.0325508	0.345921	-0.0994509	-0.168601	0.0333876	0.32897	-0.152443	0.117602	-0.260916	0.00656299	-0.204059	-0.119553	-0.342448	0.175606	0.0911441
Drug21	21	-0.204298	0.538199	-0.214264	0.273908	0.16167	-0.0915778	0.0616058	0.0676442	-0.218193	-0.117803	-0.0622877	0.056537	-0.169991	-0.0936138	-0.21829	0.358222	0.184633	-0.0254964	0.142247	-0.0623521	-0.180003	-0.0636647	0.00374042	-0.0650838	-0.158622	-0.224783	-0.0706644	-0.0782861	-0.133728	0.111786	0.202115	-0.0226582	-0.131223	-0.0580464	-0.0198491	0.0640827	-0.0722215	0.00104201	0.0169334	0.138532	-0.00195784	-0.102655
Drug22	22	-0.12879	0.313279	-0.300021	-0.214684	0.618166	-0.139475	0.416584	0.61942	-0.271812	-0.288036	0.0686985	0.0257332	0.172109	-0.0908729	-0.268562	0.55201	0.395934	0.338401	0.0287346	0.0687788	-0.320157	0.22582	0.0362834	-0.373044	-0.0675259	-0.228135	-0.164348	-0.336141	-0.270561	0.0859146	0.150914	-0.260408	0.00699978	0.323272	-0.318598	0.0520565	-0.0836146	0.271434	0.35314	0.344951	-0.108003	-0.171883
Drug23	23	0.065703	0.231316	-0.230258	-0.605114	0.135137	-0.432233	0.338846	0.285325	-0.257407	-0.515646	-0.0189373	0.273562	0.240468	0.20901	-0.214438	0.155496	0.389066	0.0763218	0.289501	0.367947	-0.250236	-0.0711506	0.185907	-0.473739	-0.140801	-0.187174	-0.235617	-0.354394	-0.0979268	0.134796	0.172392	-0.0563273	-0.142999	0.161824	-0.285064	0.210559	-0.0492539	0.149368	0.31834	0.241236	-0.0647543	-0.322709
Drug24	24	-0.144708	-0.0699482	-0.0280081	0.133956	0.00743403	0.0634395	0.039539	-0.0128729	-0.100593	0.164673	-0.124115	0.127056	0.0434626	-0.123689	-0.144646	0.0690968	-0.0577809	-0.0175348	0.00135811	0.027707	0.117559	0.0858849	0.0511938	0.0972398	0.0418375	-0.135175	0.133963	-0.0453453	-0.0694615	0.0868466	0.136343	0.103066	-0.0162454	-0.0614363	0.12572	0.0622224	-0.0692347	0.0901843	-0.0100943	-0.00923446	-0.133126	-0.00430674
Drug25	25	0.00469438	-0.302716	0.357454	0.206099	-0.273728	0.319191	-0.301683	-0.173208	0.470646	0.361531	0.112044	-0.406	0.00158391	-0.00454565	0.339419	-0.158198	0.0664506	-0.271034	-0.236053	-0.468473	0.257662	-0.200056	-0.404018	0.262847	0.3225	0.222316	0.200476	0.177687	0.23782	-0.145025	-0.161795	0.0631176	0.168007	-0.105247	0.177888	-0.339046	0.00980428	-0.260251	0.0314285	-0.437563	0.232439	0.300544
Drug26	26	NA	NA	NA	NA	NA	NA	NA	NA	NA	NA	NA	NA	NA	NA	NA	NA	NA	NA	NA	NA	NA	NA	NA	NA	NA	NA	NA	NA	NA	NA	NA	NA	NA	NA	NA	NA	NA	NA	NA	NA	NA	NA
Drug27	27	-0.105345	0.502546	-0.202179	-0.119414	-0.0564164	-0.0586059	0.1346	-0.00349848	-0.20421	-0.185573	0.0711223	0.0104397	0.0570593	-0.0166889	-0.0630658	-0.0065607	0.729455	-0.24182	0.178591	-0.135244	-0.196701	-0.349898	-0.200912	-0.190709	-0.0111527	-0.173613	-0.000581842	-0.194423	-0.0899201	0.0699013	0.144433	0.0939981	-0.0720469	-0.0785201	-0.113019	-0.043735	-0.122938	-0.180251	0.314992	-0.0845612	0.0588938	-0.169828
Drug28	28	0.250067	0.133096	-0.0797862	-0.305273	-0.165906	-0.142988	-0.066747	-0.0274803	0.272468	-0.0821714	0.320487	-0.0682018	0.100199	0.345097	0.129675	-0.220417	0.236556	-0.06022	0.0432267	0.06003	-0.362074	-0.314489	-0.103265	-0.196487	-0.0764765	-0.115544	-0.0628803	0.00187878	0.0795411	-0.0263767	0.00840286	0.0922228	0.0476612	0.0626687	-0.353105	0.0323127	0.114867	-0.121923	0.221699	-0.114592	0.217574	-0.176943
Drug29	29	0.160237	-0.435693	0.383782	0.468341	-0.41424	0.463522	-0.306325	-0.473679	0.321748	0.472737	0.114954	-0.356134	-0.221711	-0.229579	0.40691	-0.270812	0.0544043	-0.535133	-0.275999	-0.492939	0.401616	-0.245895	-0.534562	0.442788	0.308144	0.420599	0.222347	0.259624	0.286456	-0.194391	-0.24689	0.189913	0.161939	-0.306625	0.341535	-0.392133	0.153472	-0.358368	-0.210751	-0.590259	0.236511	0.381299
Drug30	30	-0.0886071	0.419206	-0.383453	-0.224957	0.292089	-0.223567	0.0911999	0.143156	-0.166365	-0.297824	-0.0771909	0.187789	0.0884396	-0.125046	-0.0878895	0.186778	0.219455	0.234455	0.471947	0.458006	-0.257887	0.138921	0.231175	-0.365469	-0.542552	-0.0883818	-0.287078	-0.258569	-0.158566	0.128369	0.236939	-0.0421701	-0.189037	0.109785	-0.192409	0.433496	-0.117928	0.212041	0.23528	0.370853	-0.119985	-0.302767
Drug31	31	0.0985471	0.17498	0.0170788	0.0760018	0.0473806	-0.00303396	0.0152512	0.00423223	0.0211484	-0.024005	-0.0205849	-0.100685	-0.153233	-0.106152	0.191599	0.0163751	0.267207	-0.0399739	0.350924	0.149509	-0.120455	-0.0946929	-0.256221	0.280514	-0.20905	0.00610451	-0.0392173	0.0106617	0.147437	0.0191821	0.0750617	0.0870099	-0.227828	-0.0507743	-0.127959	0.134607	0.0511283	0.0117185	0.0370818	0.022518	0.17819	-0.0731953
		0.332193	0.408891	0.222175	-0.0141829	0.317522	0.0693786	0.263655	0.211544	0.456157	-0.0134938	0.164837	0.19631	0.202509	0.423935	0.619307	0.275166	0.261028	0.322806	0.415474	0.392037	-0.0545008	0.365775	0.261962	0.206008	0.168112	0.287814	-0.201675	0.175856	0.899453	#N/A	#N/A	#N/A	#N/A	#N/A	#N/A	#N/A	#N/A	#N/A	#N/A	#N/A	#N/A	#N/A
